# Supplementary material for: Early activation of cellular stress and death pathways caused by cytoplasmic TDP-43 in the rNLS8 mouse model of ALS and FTD
Source: Mol Psychiatry. 2023 Apr 3;28(6):2445–61. doi: 10.1038/s41380-023-02036-9 (PMC10611572; doi:10.1038/s41380-023-02036-9)
Supplement: Supplementary file 2 — Supp Table 1 [file 41380_2023_2036_MOESM2_ESM.xlsx]

## Sheet: Sheet1
Primers	Sequences (5’ - to - 3’)	Reference
Mouse Atf4 forward	ATGGCCGGCTATGGATGAT	This study
Mouse Atf4 reverse	CGAAGTCAAACTCTTTCAGATCCATT	This study
Mouse Bcl-2 forward	ATCGCCCTGTGGATGACTGAG	This study
Mouse Bcl-2 reverse	CAGCCAGGAGAAATCAAACAG	This study
Mouse Bid forward	GCT GTCTCCCTATTTCCAGGTG	This study
Mouse Bid reverse	AGCTGAACGCAGAGATGTCCA	This study
Mouse Bim forward	CGACAGTCTCAGGAGGAACC	This study
Mouse Bim reverse	CCTTCTCCATACCAGACGGA	This study
Mouse B2m forward	ACAGTTCCACCCGCCTCACATT	Origene, #MP201317
Mouse B2m reverse	TAGAAAGACCAGTCCTTGCTGAAG	Origene, #MP201317
Mouse Ccl12 forward	ATTTCCACACTTCTATGCCTCCT	This study
Mouse Ccl12 reverse	ATCCAGTATGGTCCTGAAGATCA	This study
Mouse Crp forward	GATTCCTGAGGCTCCAACACAC	Origene, #MP202974
Mouse Crp reverse	ACAGTGTAGCCCTTGTGCAGAC	Origene, #MP202974
Mouse Chop forward	GTCCCTAGCTTGGCTGACAGA	This study
Mouse Chop reverse	TGGAGAGCGAGGGCTTTG	This study
Mouse Glt1 forward	TGAATGAAACCATGAACGAGGC	This study
Mouse Glt1 reverse	GCCGAAAGCAATAAAGAATCCGA	This study
Mouse Hmox1 forward	GATAGAGCGCAACAAGCAGAA	This study
Mouse Hmox1 reverse	CAGTGAGGCCCATACCAGAAG	This study
Mouse Il6 forward	TAGTCCTTCCTACCCCAATTTCC	This study
Mouse Il6 reverse	TTGGTCCTTAGCCACTCCTTC	This study
Mouse Noxa forward	GTCGCAAAAGAGCAGGATGAG	This study
Mouse Noxa reverse	TTGAGCACACTCGTCCTTCAA	This study
Mouse Puma forward	TGTGACCACTGGCATTCATT	This study
Mouse Puma reverse	CCCAGACTCCTCCCTCTTCT	This study
Mouse Serpina3n forward	ATTTGTCCCAATGTCTGCGAA	This study
Mouse Serpina3n reverse	TGGCTATCTTGGCTATAAAGGGG	This study
Mouse Tnf forward	GGTGCCTATGTCTCAGCCTCTT	Origene,#MP217748
Mouse Tnf reverse	GCCATAGAACTGATGAGAGGGAG	Origene,#MP217748
Mouse Ldha forward	ACGCAGACAAGGAGCAGTGGAA	Origene,# MP207257
Mouse Ldha reverse	ATGCTCTCAGCCAAGTCTGCCA	Origene,# MP207257
Mouse Ppp1r15a forward	ATCTCCTGAACAGAGTCAAGCAGCCCAGAG	Marciniak SJ, Yun CY, Oyadomari S, Novoa I, Zhang Y, Jungreis R, et al. CHOP induces death by promoting protein synthesis and oxidation in the stressed endoplasmic reticulum. Genes Dev. 2004;18:3066–77.
Mouse Ppp1r15a reverse	TAGCCACCACCTCCCCAAGCCTCTTATCAG
Mouse Slc9a3 forward	TCTGTTTGTCAGCACCACTCTCA	Origene,# MP215958
Mouse Slc9a3 reverse	TCACGATGCTCGCTCCTCTTCA	Origene,# MP215958
Mouse Trp53 forward	CCCCTGTCATCTTTTGTCCCT	This study
Mouse Trp53 reverse	AGCTGGCAGAATAGCTTATTGAG	This study
Mouse Tlr4 forward	AGCTTCTCCAATTTTTCAGAACTTC	Origene,# MP217025
Mouse Tlr4 reverse	TGAGAGGTGGTGTAAGCCATGC	Origene,# MP217025
Mouse Tardbp forward	TTCATTCCCAAACCATTCAG	This study
Mouse Tardbp reverse	AGATGAACTGGATTACCACC	This study
Mouse total Xbp1 forward	TGAAAAACAGAGTAGCAGCGCAGA	Yoon, S. Bin et al. Real-time PCR quantification of spliced X-box binding protein 1 (XBP1) using a universal primer method. PLoS One 14, 1–12 (2019).
Mouse total Xbp1 reverse	CCCAAGCGTGTTCTTAACTC
Mouse unspliced Xbp1 forward	CAGACTATGTGCACCTCTGC
Mouse unspliced Xbp1 reverse	CAGGGTCCAACTTGTCCAGAAT
Mouse spliced Xbp1 forward	GCTGAGTCCGCAGCAGGT
Human Tardbp forward	GATGGACGATGGTGTGACTGCA	This study
Human Tardbp reverse	AAGAACTCCCGCAGCTCATCCT	This study
