# Supplementary material for: Early activation of cellular stress and death pathways caused by cytoplasmic TDP-43 in the rNLS8 mouse model of ALS and FTD
Source: Mol Psychiatry. 2023 Apr 3;28(6):2445–61. doi: 10.1038/s41380-023-02036-9 (PMC10611572; doi:10.1038/s41380-023-02036-9)
Supplement: Supplementary file 3 — Supp Table 2 [file 41380_2023_2036_MOESM3_ESM.xlsx]

## Sheet: Individual data
RT2 PCR array fold change data of differential gene expresssion in cortices of rNLS mice at disease onsets				Control mice at 2WOD		Control mice of 4WOD		rNLS mice at 2WOD				rNLS mice at 4WOD
Symbol	Unigene	Refseq	Description	Mouse 1	Mouse 2	Mouse 1	Mouse 2	Mouse 1	Mouse 2	Mouse 3	Mouse 4	Mouse 1	Mouse 2	Mouse 3	Mouse 4
Adm	Mm.1408	NM_009627	Adrenomedullin	0.854188	1.25582	0.91502	1.0188	1.29202	2.44507	1.02092	1.09724	1.81331	2.26714	1.70217	0.354197
Akr1b3	Mm.451	NM_009658	Aldo-keto reductase family 1, member B3 (aldose reductase)	1.00513	1.04563	1.0144	0.937977	0.905869	1.00391	1.16605	1.22742	1.28554	1.17742	1.37471	0.68557
Aqp1	Mm.18625	NM_007472	Aquaporin 1	0.674961	0.503783	0.465265	6.32088	7.04634	2.89613	9.07014	0.353094	1.17925	2.57064	1.42467	4.32253
Aqp2	Mm.20206	NM_009699	Aquaporin 2	0.941234	1.01651	1.02376	1.02092	0.536863	0.898055	0.871683	0.681542	0.821097	1.00687	1.04491	0.460612
Aqp4	Mm.250786	NM_009700	Aquaporin 4	0.948767	0.938302	0.914703	1.22805	0.856856	1.25647	1.10679	0.890307	1.88966	0.8965	1.52613	0.803921
Arnt	Mm.250265	NM_009709	Aryl hydrocarbon receptor nuclear translocator	0.908385	1.2366	0.861322	1.03356	0.849906	1.02999	1.18643	1.38187	1.38643	0.980524	1.29067	0.791343
Atf4	Mm.641	NM_009716	Activating transcription factor 4	0.79906	0.949589	1.14284	1.15319	5.45423	5.24021	2.05997	2.46848	2.6124	2.41601	1.67264	1.63623
Atf6	Mm.377046	NM_001081304	Activating transcription factor 6	0.691535	1.36308	1.00009	1.06078	0.842574	1.09439	1.10353	1.2685	1.33967	0.946796	1.13024	0.512234
Atf6b	Mm.4068	NM_017406	Activating transcription factor 6 beta	0.86942	1.01124	0.947616	1.20028	0.8533	0.966187	1.08026	1.0728	1.08382	0.870174	1.14701	0.66348
Atg12	Mm.9852	NM_026217	Autophagy-related 12 (yeast)	1.36049	0.821382	0.885384	1.01071	1.41434	1.40189	0.718159	0.805734	0.748526	0.751776	0.666592	0.615626
Atg5	Mm.22264	NM_053069	Autophagy-related 5 (yeast)	1.02981	0.926829	0.948438	1.10468	0.911538	1.06631	0.892934	1.12165	1.17477	1.06483	1.03751	0.795743
Atg7	Mm.275332	NM_028835	Autophagy-related 7 (yeast)	0.961677	1.08947	0.9882	0.965853	0.822806	1.098	1.33781	1.31939	1.46675	0.950577	1.28911	0.906026
Atm	Mm.5088	NM_007499	Ataxia telangiectasia mutated homolog (human)	0.970046	1.14959	0.824376	1.08777	0.555218	0.805734	0.933923	1.09306	1.2101	0.860576	1.53781	0.389346
Atr	Mm.212462	NM_019864	Ataxia telangiectasia and rad3 related	1.17212	1.08007	0.550332	1.43532	0.667169	1.23232	1.14106	1.02909	0.679773	0.848728	1.55496	0.554448
Becn1	Mm.288064	NM_019584	Beclin 1, autophagy related	0.997318	1.044	1.00443	0.956194	0.682133	0.804617	0.74297	0.677539	0.795054	1.06539	0.874709	0.699854
Bid	Mm.235081	NM_007544	BH3 interacting domain death agonist	1.03859	0.894172	0.891233	1.20821	2.50294	2.75848	2.36834	2.95442	3.29123	2.66637	2.30278	2.10326
Bnip3l	Mm.29820	NM_009761	BCL2/adenovirus E1B interacting protein 3-like	0.847993	1.07335	0.966187	1.13711	0.493501	0.65084	0.762271	0.958184	1.01124	0.740912	0.947945	0.755825
Calr	Mm.1971	NM_007591	Calreticulin	0.876226	0.921065	1.08645	1.14047	1.17477	1.27423	0.889228	1.07671	0.916607	0.837189	0.841552	0.662217
Car9	Mm.283682	NM_139305	Carbonic anhydrase 9	1.28109	1.17314	0.694778	0.957686	0.814155	1.28043	1.35062	1.16847	1.95799	1.87206	1.85719	1.5948
Casp1	Mm.1051	NM_009807	Caspase 1	0.688069	0.912328	1.01669	1.56686	0.759238	0.835016	0.898055	1.16625	1.09249	1.31119	1.25386	0.988714
Ccl12	Mm.867	NM_011331	Chemokine (C-C motif) ligand 12	1.04491	0.852857	0.631399	1.77722	17.3561	10.9028	9.31545	28.9928	17.6595	10.5022	6.41801	1.64419
Cd40lg	Mm.4861	NM_011616	CD40 ligand	1.10276	0.507024	1.00931	1.772	0.962011	0.565412	1.89523	0.513478	3.64552	1.25734	3.24423	0.700824
Cdkn1a	Mm.195663	NM_007669	Cyclin-dependent kinase inhibitor 1A (P21)	0.772778	0.934408	1.20028	1.15379	3.51646	5.8376	0.34493	2.87463	0.568458	4.00659	2.64795	1.94818
Cftr	Mm.15621	NM_021050	Cystic fibrosis transmembrane conductance regulator homolog	1.4693	0.886459	0.70046	1.0961	0.290805	0.735795	0.439025	0.924904	0.770104	0.566589	0.884464	0.665322
Chek1	Mm.16753	NM_007691	Checkpoint kinase 1 homolog (S. pombe)	1.01405	1.16483	0.82552	1.02553	0.990429	1.64533	1.40189	1.61258	1.76678	1.18622	1.55496	0.522363
Chek2	Mm.279308	NM_016681	CHK2 checkpoint homolog (S. pombe)	0.712457	0.886919	1.00425	1.57584	1.43981	1.60784	1.20675	1.58901	2.34222	0.97747	1.62408	0.65787
Crp	Mm.28767	NM_007768	C-reactive protein, pentraxin-related	1.19945	1.53408	1.20299	0.451759	1.24434	2.19561	1.90875	0.843012	3.73569	2.90921	3.00867	2.92082
Ddb2	Mm.389334	NM_028119	Damage specific DNA binding protein 2	1.07298	0.996281	0.89681	1.0431	1.00321	1.36782	1.24563	1.43682	1.57312	1.43184	1.70926	1.49032
Ddit3	Mm.110220	NM_007837	DNA-damage inducible transcript 3	0.969038	1.04364	0.964515	1.02518	2.61104	3.33544	1.51664	1.8061	2.62556	1.72175	1.14106	1.17905
Dnajc3	Mm.12616	NM_008929	DnaJ (Hsp40) homolog, subfamily C, member 3	0.828386	1.15539	0.93993	1.11159	1.00095	1.18643	1.02004	1.2707	1.31255	1.16524	1.20508	0.849906
Edn1	Mm.14543	NM_010104	Endothelin 1	0.691416	1.1766	0.773715	1.58873	0.444614	0.667516	0.771573	0.789425	0.68048	0.838496	0.998874	1.79455
Epo	Mm.349116	NM_001312875	Erythropoietin	1.06096	1.57284	0.736432	0.813732	0.541628	1.83099	1.04003	1.02429	1.7476	3.27757	3.56802	0.367642
Fas	Mm.1626	NM_007987	Fas (TNF receptor superfamily member 6)	0.939116	1.23061	0.95173	0.909172	1.23061	1.65706	1.60617	1.96513	2.18764	2.26047	1.89622	1.08251
Fth1	Mm.1776	NM_010239	Ferritin heavy chain 1	1.45108	0.794503	1.10755	0.783158	0.978148	1.01001	0.691296	0.703379	0.685451	0.930047	0.640324	0.795605
Gadd45a	Mm.72235	NM_007836	Growth arrest and DNA-damage-inducible 45 alpha	0.722653	1.17803	1.41875	0.827955	0.760687	1.18643	1.19055	1.21052	1.46853	1.04075	1.00425	0.824948
Gadd45g	Mm.281298	NM_011817	Growth arrest and DNA-damage-inducible 45 gamma	0.998528	0.941397	1.03249	1.03034	1.99015	4.66257	2.10544	2.09816	2.50859	1.62465	1.60617	1.62775
Gclc	Mm.89888	NM_010295	Glutamate-cysteine ligase, catalytic subunit	1.11371	1.16989	0.833714	0.920586	0.974257	1.42961	1.31005	1.48826	1.46447	1.28755	1.37948	0.610209
Gclm	Mm.292676	NM_008129	Glutamate-cysteine ligase, modifier subunit	1.02128	0.948273	0.980524	1.05309	1.72235	1.15319	0.981204	1.15799	1.27843	1.25234	1.22614	0.818115
Grb2	Mm.439649	NM_008163	Growth factor receptor bound protein 2	0.932629	1.03841	0.960345	1.07521	0.895258	1.05968	0.983246	0.888612	0.991975	0.98666	0.731599	0.94696
Gsr	Mm.283573	NM_010344	Glutathione reductase	0.903048	1.2032	0.995246	0.924743	0.668906	0.842136	1.06668	1.18849	1.24563	1.04981	1.29471	0.977979
Gstp1	Mm.299292	NM_013541	Glutathione S-transferase, pi 1	1.28621	0.991115	1.00931	0.777209	1.15519	1.1199	0.969542	1.1482	1.12126	1.07951	0.836754	0.984952
Hmox1	Mm.276389	NM_010442	Heme oxygenase (decycling) 1	1.01686	0.86942	0.898366	1.25908	3.44648	2.88661	1.59701	1.91239	4.05338	1.90181	1.83639	1.32512
Hsp90aa1	Mm.1843	NM_010480	Heat shock protein 90, alpha (cytosolic), class A member 1	1.09306	0.946304	0.994901	0.971728	0.753863	0.745678	0.707904	0.891079	0.629979	0.638884	0.712581	0.614027
Hsp90b1	Mm.87773	NM_011631	Heat shock protein 90, beta (Grp94), member 1	0.961178	0.871683	1.05054	1.13613	0.677773	0.990429	0.843304	1.02607	0.894948	0.712581	0.760819	0.631947
Hspa4	Mm.239865	NM_008300	Heat shock protein 4	1.18561	0.840095	1.05766	0.94926	0.706923	0.83155	0.777479	0.908699	0.649601	0.58151	0.660383	0.526909
Hspa4l	Mm.39330	NM_011020	Heat shock protein 4 like	0.940419	0.998874	1.09022	0.976455	0.385386	0.706433	0.743614	0.859533	0.700946	0.582619	0.681188	0.583731
Hspa5	Mm.330160	NM_022310	Heat shock protein 5	0.913752	0.968534	1.04473	1.08157	0.647465	1.12516	0.75635	0.912012	0.779637	0.750084	0.611585	0.657414
Hus1	Mm.42201	NM_008316	Hus1 homolog (S. pombe)	1.23788	0.829248	0.87123	1.11816	0.981374	1.09136	0.957354	1.14959	0.65514	0.936353	0.893553	1.18007
Ifng	Mm.240327	NM_008337	Interferon gamma	0.490857	1.09306	1.59397	1.16928	2.10873	1.19883	1.13102	1.87465	0.897743	0.914227	3.57793	0.552626
Il1a	Mm.15534	NM_010554	Interleukin 1 alpha	0.814296	1.12555	0.924583	1.18007	1.68836	1.5072	0.977301	1.95325	2.3532	1.78123	1.71639	0.776805
Il1b	Mm.222830	NM_008361	Interleukin 1 beta	0.829535	1.10066	0.953712	1.1484	1.6137	0.873951	0.850643	0.757661	2.08547	2.5984	2.05356	1.14741
Il6	Mm.1019	NM_001314054	Interleukin 6	1.07131	1.64875	0.750865	0.753994	5.05032	5.20762	5.87108	12.5849	8.84201	5.30968	6.38694	3.01336
Ldha	Mm.29324	NM_010699	Lactate dehydrogenase A	0.864612	0.999394	1.15139	1.00513	0.576393	0.749175	0.654913	0.776671	0.598376	0.525723	0.485948	0.335905
Mcl1	Mm.1639	NM_008562	Myeloid cell leukemia sequence 1	0.918356	1.08007	0.95752	1.0529	1.80266	1.96071	1.38547	1.79424	1.6269	1.39414	1.31665	0.771172
Mmp9	Mm.4406	NM_013599	Matrix metallopeptidase 9	0.989742	1.08082	1.01493	0.921065	0.934408	0.942376	1.18869	1.35414	0.960678	1.29359	1.04745	0.997318
Mre11a	Mm.149071	NM_018736	Meiotic recombination 11 homolog A (S. cerevisiae)	1.06853	0.949753	0.865062	1.13908	0.94254	1.1598	0.913119	1.31392	1.23595	1.02945	1.04057	0.782208
Nbn	Mm.20866	NM_013752	Nibrin	1.13948	0.954208	0.909172	1.01159	1.0961	1.33944	0.234332	1.2822	1.20612	1.17987	1.03464	0.683198
Nfat5	Mm.390057	NM_018823	Nuclear factor of activated T-cells 5	0.899924	1.05913	0.950083	1.10429	0.671694	1.18028	1.23896	1.42615	1.3406	0.991803	1.379	0.794916
Nqo1	Mm.252	NM_008706	NAD(P)H dehydrogenase, quinone 1	1.11468	0.933437	0.923302	1.04093	0.561215	0.816132	1.0606	0.915654	1.14601	1.4438	0.983076	1.24197
Parp1	Mm.277779	NM_007415	Poly (ADP-ribose) polymerase family, member 1	1.0144	1.04581	1.00269	0.940093	0.679537	1.09344	1.23275	1.25778	0.983928	0.9552	0.981714	0.897277
Prdx1	Mm.30929	NM_011034	Peroxiredoxin 1	1.67554	0.836029	0.884464	0.807131	0.506848	0.559758	0.609152	0.64612	0.592803	0.665207	0.700946	0.601912
Pvr	Mm.227506	NM_027514	Poliovirus receptor	1.04963	1.11564	0.965351	0.884617	0.990944	1.28799	1.48465	1.35484	1.35931	1.26149	1.36948	0.57152
Rad17	Mm.248489	NM_011233	RAD17 homolog (S. pombe)	1.12049	1.0332	0.88969	0.970887	1.00844	1.28198	1.04999	0.904614	1.22021	0.946304	0.974595	0.961344
Rad51	Mm.330492	NM_011234	RAD51 homolog (S. cerevisiae)	1.28176	0.963345	0.770237	1.05145	0.820244	1.06244	0.913436	1.20362	1.08608	0.79354	0.980014	1.01686
Rad9a	Mm.277629	NM_011237	RAD9 homolog (S. pombe)	1.16383	1.05913	0.81854	0.991115	0.675897	0.969374	1.16322	1.28621	1.2674	0.979505	1.04147	0.748916
Ripk1	Mm.374799	NM_009068	Receptor (TNFRSF)-interacting serine-threonine kinase 1	0.920905	1.0332	0.737326	1.42541	1.09895	1.43433	1.5794	1.53196	1.77907	1.14661	1.40238	0.993867
Ripk3	Mm.46612	NM_019955	Receptor-interacting serine-threonine kinase 3	1.49213	0.70046	0.907283	1.05455	3.70989	30.8591	1.4546	1.68486	2.84489	0.949095	1.31871	1.37304
Serpine1	Mm.250422	NM_008871	Serine (or cysteine) peptidase inhibitor, clade E, member 1	1.43234	0.923622	0.563163	1.34222	10.7508	21.1359	0.925064	2.20019	1.99913	3.51768	1.49913	1.64533
Slc2a1	Mm.21002	NM_011400	Solute carrier family 2 (facilitated glucose transporter), member 1	0.77385	1.20341	0.922343	1.16423	0.908857	1.40384	1.39898	1.65562	1.34362	1.39221	1.22169	0.91963
Slc5a3	Mm.217354	NM_017391	Solute carrier family 5 (inositol transporters), member 3	0.961844	0.888766	1.08082	1.08232	1.054	1.56604	1.43806	1.64163	1.64704	1.26587	1.16605	0.950577
Slc9a3	Mm.261564	NM_001081060	Solute carrier family 9 (sodium/hydrogen exchanger), member 3	0.721402	1.06354	1.05784	1.2321	0.208032	0.413834	0.837479	0.820813	0.474301	0.278187	0.562383	0.526635
Sqstm1	Mm.40828	NM_011018	Sequestosome 1	1.11217	0.981714	1.06705	0.858342	0.917878	1.11622	1.04654	1.19385	1.03124	1.04581	0.985635	1.01282
Tlr4	Mm.38049	NM_021297	Toll-like receptor 4	0.889382	0.826379	0.957354	1.42122	1.38115	1.54556	1.4222	1.51165	3.12938	2.05071	2.07143	1.17355
Tnf	Mm.1293	NM_013693	Tumor necrosis factor	0.79148	1.05528	0.912486	1.3121	7.49342	7.79676	4.12066	11.0186	13.1012	13.7644	6.44587	3.53234
Tnfrsf10b	Mm.193430	NM_020275	Tumor necrosis factor receptor superfamily, member 10b	0.818824	1.23253	0.854928	1.159	0.999047	1.30756	1.38307	1.22848	1.3146	1.00827	1.31528	0.971055
Tnfrsf1a	Mm.1258	NM_011609	Tumor necrosis factor receptor superfamily, member 1a	1.00147	0.859831	0.998182	1.16342	2.00712	1.96343	1.3759	1.3579	2.30557	2.33007	1.71936	1.57912
Trp53	Mm.222	NM_011640	Transformation related protein 53	1.07708	1.08307	0.876834	0.97764	4.02817	1.64533	1.72474	2.1234	1.88312	1.57612	1.54529	1.31871
Txn1	Mm.260618	NM_011660	Thioredoxin 1	0.890616	1.11178	0.856856	1.17864	0.804339	0.973414	1.14007	1.31323	1.20403	1.10506	1.32008	0.950577
Txnl4b	Mm.37667	NM_175646	Thioredoxin-like 4B	1.05711	1.07783	0.986489	0.88969	0.862816	0.948273	1.02269	1.16584	0.95206	0.910275	0.911854	0.145302
Txnrd1	Mm.210155	NM_015762	Thioredoxin reductase 1	1.1486	0.843743	0.993179	1.03895	1.25429	1.31688	1.18602	1.3288	1.18499	1.30597	1.14126	1.13908
Ulk1	Mm.271898	NM_009469	Unc-51 like kinase 1 (C. elegans)	0.759897	1.2057	1.02749	1.06225	0.857302	1.05858	1.36143	1.68077	1.69334	1.3288	1.28487	1.01247
Vegfa	Mm.282184	NM_009505	Vascular endothelial growth factor A	0.896189	1.12652	0.999394	0.991115	0.58151	0.872438	0.763725	0.913911	0.717413	0.66302	0.778422	0.655594
Xbp1	Mm.469937	NM_013842	X-box binding protein 1	0.8477	1.04219	1.02731	1.10181	0.672509	1.23018	1.12107	1.47619	1.15719	1.10257	1.04636	0.980524
Xpc	Mm.2806	NM_009531	Xeroderma pigmentosum, complementation group C	1.10257	1.06575	0.866412	0.982225	0.685332	0.779772	0.822521	0.884617	0.962511	1.05126	0.917401	1.1494
Actb	Mm.328431	NM_007393	Actin, beta	0.911538	1.16584	0.948438	0.992146	0.804617	1.15639	1.16685	1.30462	1.20362	1.13731	1.22869	0.985122
B2m	Mm.163	NM_009735	Beta-2 microglobulin	0.770371	1.15559	0.948602	1.18417	3.30723	4.41641	4.92757	5.81539	4.64483	2.34384	3.32505	1.03428
Gapdh	Mm.309092	NM_008084	Glyceraldehyde-3-phosphate dehydrogenase	0.94352	1.0906	0.998182	0.973582	0.856856	0.751255	0.867163	0.769704	0.935705	0.993351	1.04238	0.862816
Gusb	Mm.3317	NM_010368	Glucuronidase, beta	0.936678	0.921863	1.01598	1.13987	1.05894	1.01669	1.0013	0.986147	1.08119	0.935542	1.01071	1.07001
Hsp90ab1	Mm.2180	NM_008302	Heat shock protein 90 alpha (cytosolic), class B member 1	1.24132	0.853152	1.03967	0.908227	1.36971	1.1322	0.987002	1.00984	0.82124	0.94614	0.77251	1.09952

## Sheet: Mean
RT2 PCR array data of differential gene expresssion in cortices of rNLS mice at disease onsets				2 weeks off Dox		4 weeks off Dox
Symbol	Unigene	Refseq	Description	Mean fold change relative to control mice	p-value	Mean fold change relative to control mice	p-value
Adm	Mm.1408	NM_009627	Adrenomedullin	1.44795	0.235591	1.51758	0.260546
Akr1b3	Mm.451	NM_009658	Aldo-keto reductase family 1, member B3 (aldose reductase)	1.07497	0.368096	1.12992	0.434963
Aqp1	Mm.18625	NM_007472	Aquaporin 1	2.43139	0.287831	1.19237	0.820082
Aqp2	Mm.20206	NM_009699	Aquaporin 2	0.746583	0.0272146	0.832866	0.261665
Aqp4	Mm.250786	NM_009700	Aquaporin 4	1.02	0.871941	1.26958	0.35244
Arnt	Mm.250265	NM_009709	Aryl hydrocarbon receptor nuclear translocator	1.10107	0.495931	1.10127	0.549093
Atf4	Mm.641	NM_009716	Activating transcription factor 4	4.55026	0.0187028	2.49209	0.0125254
Atf6	Mm.377046	NM_001081304	Activating transcription factor 6	1.04702	0.777021	0.954671	0.841574
Atf6b	Mm.4068	NM_017406	Activating transcription factor 6 beta	0.986095	0.879493	0.934448	0.63125
Atg12	Mm.9852	NM_026217	Autophagy-related 12 (yeast)	1.06428	0.778434	0.68233	0.0408885
Atg5	Mm.22264	NM_053069	Autophagy-related 5 (yeast)	0.995681	0.952487	1.01574	0.866069
Atg7	Mm.275332	NM_028835	Autophagy-related 7 (yeast)	1.14302	0.291902	1.15162	0.314589
Atm	Mm.5088	NM_007499	Ataxia telangiectasia mutated homolog (human)	0.840306	0.275971	0.991577	0.974634
Atr	Mm.212462	NM_019864	Ataxia telangiectasia and rad3 related	0.960308	0.856778	0.858432	0.624124
Becn1	Mm.288064	NM_019584	Beclin 1, autophagy related	0.726462	0.000227472	0.858334	0.125487
Bid	Mm.235081	NM_007544	BH3 interacting domain death agonist	2.62491	3.61023e-05	2.57021	0.00112099
Bnip3l	Mm.29820	NM_009761	BCL2/adenovirus E1B interacting protein 3-like	0.711813	0.0472081	0.85869	0.177295
Calr	Mm.1971	NM_007591	Calreticulin	1.09709	0.383309	0.809492	0.0612658
Car9	Mm.283682	NM_139305	Carbonic anhydrase 9	1.12345	0.498368	1.77321	0.00193011
Casp1	Mm.1051	NM_009807	Caspase 1	0.874428	0.548406	1.1105	0.585757
Ccl12	Mm.867	NM_011331	Chemokine (C-C motif) ligand 12	15.4578	0.0131824	8.41168	0.0573198
Cd40lg	Mm.4861	NM_011616	CD40 ligand	0.896389	0.791852	2.01497	0.198372
Cdkn1a	Mm.195663	NM_007669	Cyclin-dependent kinase inhibitor 1A (P21)	3.09599	0.109564	2.25821	0.127701
Cftr	Mm.15621	NM_021050	Cystic fibrosis transmembrane conductance regulator homolog	0.57571	0.0901812	0.69515	0.126625
Chek1	Mm.16753	NM_007691	Checkpoint kinase 1 homolog (S. pombe)	1.40207	0.0504743	1.24824	0.408663
Chek2	Mm.279308	NM_016681	CHK2 checkpoint homolog (S. pombe)	1.39812	0.0931535	1.34027	0.426552
Crp	Mm.28767	NM_007768	C-reactive protein, pentraxin-related	1.41096	0.284643	2.86545	0.00051471
Ddb2	Mm.389334	NM_028119	Damage specific DNA binding protein 2	1.26048	0.0441024	1.54759	0.0002545
Ddit3	Mm.110220	NM_007837	DNA-damage inducible transcript 3	2.31593	0.0185691	1.66587	0.102913
Dnajc3	Mm.12616	NM_008929	DnaJ (Hsp40) homolog, subfamily C, member 3	1.10974	0.311822	1.12328	0.35872
Edn1	Mm.14543	NM_010104	Endothelin 1	0.631876	0.128654	1.01937	0.951376
Epo	Mm.349116	NM_001312875	Erythropoietin	1.06046	0.852999	2.14171	0.169356
Fas	Mm.1626	NM_007987	Fas (TNF receptor superfamily member 6)	1.60247	0.0112354	1.8426	0.0230253
Fth1	Mm.1776	NM_010239	Ferritin heavy chain 1	0.817843	0.335364	0.737721	0.163202
Gadd45a	Mm.72235	NM_007836	Growth arrest and DNA-damage-inducible 45 alpha	1.04841	0.804234	1.04608	0.827935
Gadd45g	Mm.281298	NM_011817	Growth arrest and DNA-damage-inducible 45 gamma	2.71221	0.0388274	1.84052	0.00933054
Gclc	Mm.89888	NM_010295	Glutamate-cysteine ligase, catalytic subunit	1.28834	0.0821528	1.1743	0.435448
Gclm	Mm.292676	NM_008129	Glutamate-cysteine ligase, modifier subunit	1.25269	0.172137	1.14285	0.24693
Grb2	Mm.439649	NM_008163	Growth factor receptor bound protein 2	0.955123	0.423941	0.912793	0.259106
Gsr	Mm.283573	NM_010344	Glutathione reductase	0.935416	0.645974	1.13459	0.233759
Gstp1	Mm.299292	NM_013541	Glutathione S-transferase, pi 1	1.08095	0.494448	0.98982	0.935174
Hmox1	Mm.276389	NM_010442	Heme oxygenase (decycling) 1	2.43401	0.0160923	2.25453	0.0835219
Hsp90aa1	Mm.1843	NM_010480	Heat shock protein 90, alpha (cytosolic), class A member 1	0.773472	0.0044804	0.647897	0.000100004
Hsp90b1	Mm.87773	NM_011631	Heat shock protein 90, beta (Grp94), member 1	0.880098	0.263818	0.74643	0.018275
Hspa4	Mm.239865	NM_008300	Heat shock protein 4	0.799642	0.0558447	0.59971	0.00238931
Hspa4l	Mm.39330	NM_011020	Heat shock protein 4 like	0.672737	0.021654	0.636171	0.000185383
Hspa5	Mm.330160	NM_022310	Heat shock protein 5	0.858404	0.245677	0.698182	0.00143615
Hus1	Mm.42201	NM_008316	Hus1 homolog (S. pombe)	1.03036	0.785407	0.903513	0.526411
Ifng	Mm.240327	NM_008337	Interferon gamma	1.45226	0.190651	1.36699	0.608463
Il1a	Mm.15534	NM_010554	Interleukin 1 alpha	1.51468	0.0585548	1.63868	0.10415
Il1b	Mm.222830	NM_008361	Interleukin 1 beta	1.01578	0.942344	1.95541	0.0209953
Il6	Mm.1019	NM_001314054	Interleukin 6	6.79633	0.0152675	5.57454	0.00768417
Ldha	Mm.29324	NM_010699	Lactate dehydrogenase A	0.68577	0.00538868	0.484005	0.000664956
Mcl1	Mm.1639	NM_008562	Myeloid cell leukemia sequence 1	1.73194	0.00126211	1.2744	0.187951
Mmp9	Mm.4406	NM_013599	Matrix metallopeptidase 9	1.1031	0.372275	1.073	0.40699
Mre11a	Mm.149071	NM_018736	Meiotic recombination 11 homolog A (S. cerevisiae)	1.07631	0.521387	1.01635	0.887295
Nbn	Mm.20866	NM_013752	Nibrin	0.984461	0.954354	1.02226	0.869438
Nfat5	Mm.390057	NM_018823	Nuclear factor of activated T-cells 5	1.12549	0.482093	1.12281	0.438336
Nqo1	Mm.252	NM_008706	NAD(P)H dehydrogenase, quinone 1	0.835819	0.200941	1.20001	0.108692
Parp1	Mm.277779	NM_007415	Poly (ADP-ribose) polymerase family, member 1	1.06508	0.647991	0.953816	0.174028
Prdx1	Mm.30929	NM_011034	Peroxiredoxin 1	0.552412	0.0673957	0.609272	0.0989373
Pvr	Mm.227506	NM_027514	Poliovirus receptor	1.27475	0.0549056	1.13612	0.51529
Rad17	Mm.248489	NM_011233	RAD17 homolog (S. pombe)	1.05748	0.559632	1.02197	0.795552
Rad51	Mm.330492	NM_011234	RAD51 homolog (S. cerevisiae)	0.983511	0.905554	0.953208	0.712574
Rad9a	Mm.277629	NM_011237	RAD9 homolog (S. pombe)	1.0154	0.92172	1.00116	0.99304
Ripk1	Mm.374799	NM_009068	Receptor (TNFRSF)-interacting serine-threonine kinase 1	1.37111	0.0798481	1.29272	0.22905
Ripk3	Mm.46612	NM_019955	Receptor-interacting serine-threonine kinase 3	9.0767	0.286017	1.56116	0.243698
Serpine1	Mm.250422	NM_008871	Serine (or cysteine) peptidase inhibitor, clade E, member 1	8.21617	0.151037	2.03252	0.0720305
Slc2a1	Mm.21002	NM_011400	Solute carrier family 2 (facilitated glucose transporter), member 1	1.32075	0.131244	1.20014	0.21615
Slc5a3	Mm.217354	NM_017391	Solute carrier family 5 (inositol transporters), member 3	1.42005	0.0230031	1.25308	0.148366
Slc9a3	Mm.261564	NM_001081060	Solute carrier family 9 (sodium/hydrogen exchanger), member 3	0.559563	0.0549441	0.451915	0.00415263
Sqstm1	Mm.40828	NM_011018	Sequestosome 1	1.0635	0.460333	1.01399	0.814391
Tlr4	Mm.38049	NM_021297	Toll-like receptor 4	1.43138	0.0200046	2.05774	0.0427038
Tnf	Mm.1293	NM_013693	Tumor necrosis factor	7.47407	0.00346673	9.04955	0.0173023
Tnfrsf10b	Mm.193430	NM_020275	Tumor necrosis factor receptor superfamily, member 10b	1.2098	0.162235	1.1338	0.372165
Tnfrsf1a	Mm.1258	NM_011609	Tumor necrosis factor receptor superfamily, member 1a	1.66654	0.0121833	1.97224	0.00308098
Trp53	Mm.222	NM_011640	Transformation related protein 53	2.37174	0.0495847	1.57505	0.00373581
Txn1	Mm.260618	NM_011660	Thioredoxin 1	1.04784	0.733493	1.13419	0.271259
Txnl4b	Mm.37667	NM_175646	Thioredoxin-like 4B	0.997136	0.971459	0.72785	0.220679
Txnrd1	Mm.210155	NM_015762	Thioredoxin reductase 1	1.26377	0.00977698	1.18557	0.0458133
Ulk1	Mm.271898	NM_009469	Unc-51 like kinase 1 (C. elegans)	1.22261	0.307776	1.31172	0.108989
Vegfa	Mm.282184	NM_009505	Vascular endothelial growth factor A	0.780317	0.0462355	0.701295	0.00161824
Xbp1	Mm.469937	NM_013842	X-box binding protein 1	1.11966	0.521862	1.06659	0.353811
Xpc	Mm.2806	NM_009531	Xeroderma pigmentosum, complementation group C	0.789711	0.0198387	1.01583	0.835458
Actb	Mm.328431	NM_007393	Actin, beta	1.10316	0.423116	1.13359	0.13805
B2m	Mm.163	NM_009735	Beta-2 microglobulin	4.54985	0.000508971	2.79595	0.0557411
Gapdh	Mm.309092	NM_008084	Glyceraldehyde-3-phosphate dehydrogenase	0.810052	0.00466236	0.957153	0.42385
Gusb	Mm.3317	NM_010368	Glucuronidase, beta	1.01213	0.823765	1.02069	0.741291
Hsp90ab1	Mm.2180	NM_008302	Heat shock protein 90 alpha (cytosolic), class B member 1	1.1129	0.389451	0.900316	0.407167
