# Supplementary material for: Early activation of cellular stress and death pathways caused by cytoplasmic TDP-43 in the rNLS8 mouse model of ALS and FTD
Source: Mol Psychiatry. 2023 Apr 3;28(6):2445–61. doi: 10.1038/s41380-023-02036-9 (PMC10611572; doi:10.1038/s41380-023-02036-9)
Supplement: Supplementary file 4 — Supp materal - raw data [file 41380_2023_2036_MOESM4_ESM.xlsx]

## Sheet: Figure 1
Fig1B. Real-time qPCR for mouse and human TARDBP							Fig1C. Venn diagram							Fig 1D. Unsupervised hierarchical clustering heatmap														Fig 1E. GO enrichment analysis	GO enrichment analysis			Fig 1F. Molecule complex detection (MCODE) network								Fig1G. Volcano plots
at 2 week off Dox							2 weeks off Dox		4 weeks off Dox						Control Group at 2 and 4 weeks off Dox				rNLS Group at 2 weeks off Dox				rNLS Group at 4 weeks off Dox					protein name	Unigene	Refseq		DEGs at 2 weeks off Dox			DEGs at 4 weeks off Dox					2 weeks off Dox				4 weeks off Dox
mouse TARDBP mRNA fold change			human TARDBP mRNA fold change				Upregulated genes	Downregulated genes	Upregulated genes	Downregulated genes				Symbol/Log2 FC	Sample 1	Sample 2	Sample 3	Sample 4	Sample 1	Sample 2	Sample 3	Sample 4	Sample 1	Sample 2	Sample 3	Sample 4		Bid	Mm.235081	NM_007544		protein name	Unigene	Refseq	protein name	Unigene	Refseq				Log2 FC	-Log10p-value			Log2 FC	-Log10p-value
Ctrl	rNLS		Ctrl	rNLS			Atf4	NA	Atf4	Ldha				Adm	-0.227375	0.328625	-0.128125	0.026875	0.369625	1.28988	0.029875	0.133875	0.858625	1.18087	0.767375	-1.49738		Bnip3l	Mm.29820	NM_009761		Atf4	Mm.641	NM_009716	Atf4	Mm.641	NM_009716			Adm	0.534009	0.627842		Adm	0.60177	0.584116
0.93974	1.08699		0.757333	35.8111			Bid		Bid	Slc9a3				Akr1b3	0.007375	0.064375	0.020625	-0.092375	-0.142625	0.00562499	0.221625	0.295625	0.362375	0.235625	0.459125	-0.544625		Fas	Mm.1626	NM_007987		Bid	Mm.235081	NM_007544	Bid	Mm.235081	NM_007544			Akr1b3	0.104293	0.434039		Akr1b3	0.176225	0.361548
1.02125	0.756284		1.22462	29.0205			Ccl12		Crp					Aqp1	-0.567125	-0.989125	-1.10387	2.66012	2.81688	1.53412	3.18113	-1.50188	0.237875	1.36212	0.510625	2.11187		Mcl1	Mm.1639	NM_008562		Ccl12	Mm.867	NM_011331	Crp	Mm.28767	NM_007768			Aqp1	1.28178	0.540863		Aqp1	0.253831	0.0861426
1.07699	1.10983		0.776828	15.0915			Chop		Il6					Aqp2	-0.087375	0.023625	0.033875	0.029875	-0.897375	-0.155125	-0.198125	-0.553125	-0.284375	0.009875	0.063375	-1.11838		Ripk1	Mm.374799	NM_009068		Chop	Mm.110220	NM_007837	Il6	Mm.1019	NM_001314054			Aqp2	-0.421626	1.5652		Aqp2	-0.263843	0.582254
0.948465	1.14631		1.19389	8.27638			Gadd45g		Tlr4					Aqp4	-0.075875	-0.091875	-0.128625	0.296375	-0.222875	0.329375	0.146375	-0.167625	0.918125	-0.157625	0.609875	-0.314875		Ripk3	Mm.46612	NM_019955		Gadd45g	Mm.281298	NM_011817	Tlr4	Mm.38049	NM_021297			Aqp4	0.0285671	0.0595127		Aqp4	0.344356	0.452915
1.02007	1.00486		1.16258	28.2922			Hmox1		Tnf					Arnt	-0.138625	0.306375	-0.215375	0.047625	-0.234625	0.042625	0.246625	0.466625	0.471375	-0.028375	0.368125	-0.337625		Atg5	Mm.22264	NM_053069		Hmox1	Mm.276389	NM_010442	Tnf	Mm.1293	NM_013693			Arnt	0.138912	0.304579		Arnt	0.139165	0.260354
							Il6							Atf4	-0.323625	-0.074625	0.192625	0.205625	3.19737	3.13963	1.79262	2.05363	2.13537	2.02262	1.49213	1.46038		Atg7	Mm.275332	NM_028835		Il6	Mm.1019	NM_001314054	Ldha	Mm.29324	NM_010699			Atf4	2.18595	1.72809		Atf4	1.31735	1.90221
							Tnf							Atf6	-0.532125	0.446875	0.000125004	0.085125	-0.247125	0.130125	0.142125	0.343125	0.421875	-0.078875	0.176625	-0.965125		Atg12	Mm.9852	NM_026217		Tnf	Mm.1293	NM_013693	Slc9a3	Mm.261564	NM_001081060			Atf6	0.0662879	0.109568		Atf6	-0.066925	0.0749078
							Trp53							Atf6b	-0.201875	0.016125	-0.077625	0.263375	-0.228875	-0.049625	0.111375	0.101375	0.116125	-0.200625	0.197875	-0.591875		Becn1	Mm.288064	NM_019584		Trp53	Mm.222	NM_011640						Atf6b	-0.0202022	0.0557677		Atf6b	-0.097813	0.199798
														Atg12	0.444125	-0.283875	-0.175625	0.015375	0.500125	0.487375	-0.477625	-0.311625	-0.417875	-0.411625	-0.585125	-0.699875		Sqstm1	Mm.40828	NM_011018										Atg12	0.0898844	0.108778		Atg12	-0.551459	1.3884
														Atg5	0.042375	-0.109625	-0.076375	0.143625	-0.133625	0.092625	-0.163375	0.165625	0.232375	0.090625	0.053125	-0.329625		Ulk1	Mm.271898	NM_009469										Atg5	-0.00624494	0.0211408		Atg5	0.0225264	0.0624475
														Atg7	-0.056375	0.123625	-0.017125	-0.050125	-0.281375	0.134875	0.419875	0.399875	0.552625	-0.073125	0.366375	-0.142375		Atf4	Mm.641	NM_009716										Atg7	0.192846	0.534763		Atg7	0.203664	0.502256
														Atm	-0.043875	0.201125	-0.278625	0.121375	-0.848875	-0.311625	-0.098625	0.128375	0.275125	-0.216625	0.620875	-1.36087		Atf6	Mm.377046	NM_001081304										Atm	-0.251013	0.559137		Atm	-0.012203	0.0111584
at 4 week off Dox														Atr	0.229125	0.111125	-0.861625	0.521375	-0.583875	0.301375	0.190375	0.041375	-0.556875	-0.236625	0.636875	-0.850875		Atf6b	Mm.4068	NM_017406										Atr	-0.0584302	0.0671315		Atr	-0.220223	0.204729
mouse TARDBP mRNA fold change			human TARDBP mRNA fold change											Becn1	-0.003875	0.062125	0.006375	-0.064625	-0.551875	-0.313625	-0.428625	-0.561625	-0.330875	0.091375	-0.193125	-0.514875		Ddit3/Chop	Mm.110220	NM_007837										Becn1	-0.461041	3.64307		Becn1	-0.22039	0.9014
Ctrl	rNLS		Ctrl	rNLS										Bid	0.054625	-0.161375	-0.166125	0.272875	1.32362	1.46388	1.24387	1.56288	1.71862	1.41487	1.20338	1.07263		Xbp1	Mm.469937	NM_013842										Bid	1.39227	4.44246		Bid	1.36189	2.9504
2.12874	1.44727		1.09531	17.4441										Bnip3l	-0.237875	0.102125	-0.049625	0.185375	-1.01887	-0.619625	-0.391625	-0.061625	0.016125	-0.432625	-0.077125	-0.403875		Calr	Mm.1971	NM_007591										Bnip3l	-0.49043	1.32598		Bnip3l	-0.219791	0.751303
1.34102	1.19196		0.828171	19.4451										Calr	-0.190625	-0.118625	0.119625	0.189625	0.232375	0.349625	-0.169375	0.106625	-0.125625	-0.256375	-0.248875	-0.594625		Dnajc3	Mm.12616	NM_008929										Calr	0.133685	0.416451		Calr	-0.304912	1.21278
1.37554	1.23399		0.989428	12.6523										Car9	0.357375	0.230375	-0.525375	-0.062375	-0.296625	0.356625	0.433625	0.224625	0.969375	0.904625	0.893125	0.673375		Hsp90aa1	Mm.1843	NM_010480										Car9	0.167939	0.302449		Car9	0.826365	2.71442
0.480742	0.575678		0.809255	14.8734										Casp1	-0.539375	-0.132375	0.023875	0.647875	-0.397375	-0.260125	-0.155125	0.221875	0.127625	0.390875	0.326375	-0.016375		Hsp90b1	Mm.87773	NM_011631										Casp1	-0.193588	0.260898		Casp1	0.151205	0.232282
0.529732	0.868541		1.37681	13.718										Ccl12	0.063375	-0.229625	-0.663375	0.829625	4.11737	3.44662	3.21962	4.85762	4.14238	3.39263	2.68212	0.717375		Hspa4	Mm.239865	NM_008300										Ccl12	3.95026	1.88001		Ccl12	3.07239	1.2417
														Cd40lg	0.141125	-0.979875	0.013375	0.825375	-0.055875	-0.822625	0.922375	-0.961625	1.86613	0.330375	1.69788	-0.512875		Hspa4l	Mm.39330	NM_011020										Cd40lg	-0.157802	0.101356		Cd40lg	1.01076	0.70252
														Cdkn1a	-0.371875	-0.097875	0.263375	0.206375	1.81413	2.54538	-1.53562	1.52338	-0.814875	2.00237	1.40487	0.962125		Hspa5	Mm.330160	NM_022310										Cdkn1a	1.6304	0.960332		Cdkn1a	1.17518	0.893805
														Cftr	0.555125	-0.173875	-0.513625	0.132375	-1.78187	-0.442625	-1.18762	-0.112625	-0.376875	-0.819625	-0.177125	-0.587875		Atm	Mm.5088	NM_007499										Cftr	-0.796585	1.04488		Cftr	-0.524604	0.897479
														Chek1	0.020125	0.220125	-0.276625	0.036375	-0.013875	0.718375	0.487375	0.689375	0.821125	0.246375	0.636875	-0.936875		Chek1	Mm.16753	NM_007691										Chek1	0.487554	1.29693		Chek1	0.319895	0.388635
														Chek2	-0.489125	-0.173125	0.006125	0.656125	0.525875	0.685125	0.271125	0.668125	1.22788	-0.032875	0.699625	-0.604125		Chek2	Mm.279308	NM_016681										Chek2	0.483487	1.0308		Chek2	0.422528	0.370028
														Crp	0.262375	0.617375	0.266625	-1.14638	0.315375	1.13463	0.932625	-0.246375	1.90137	1.54063	1.58912	1.54637		Hus1	Mm.42201	NM_008316										Crp	0.496681	0.545699		Crp	1.51876	3.28844
														Ddb2	0.101625	-0.00537499	-0.157125	0.060875	0.004625	0.451875	0.316875	0.522875	0.653625	0.517875	0.773375	0.575625		Atr	Mm.212462	NM_019864										Ddb2	0.333971	1.35554		Ddb2	0.630022	3.59431
														Ddit3	-0.045375	0.061625	-0.052125	0.035875	1.38463	1.73788	0.600875	0.852875	1.39263	0.783875	0.190375	0.237625		Cdkn1a	Mm.195663	NM_007669										Ddit3	1.21159	1.73121		Ddit3	0.736273	0.987528
														Dnajc3	-0.271625	0.208375	-0.089375	0.152625	0.001375	0.246625	0.028625	0.345625	0.392375	0.220625	0.269125	-0.234625		Ddb2	Mm.389334	NM_028119										Dnajc3	0.150221	0.506094		Dnajc3	0.167721	0.445245
														Edn1	-0.532375	0.234625	-0.370125	0.667875	-1.16938	-0.583125	-0.374125	-0.341125	-0.555375	-0.254125	-0.001625	0.843625		Gadd45a	Mm.72235	NM_007836										Edn1	-0.662286	0.890577		Edn1	0.0276766	0.0216477
														Epo	0.085375	0.653375	-0.441375	-0.297375	-0.884625	0.872625	0.056625	0.034625	0.805375	1.71262	1.83513	-1.44363		Gadd45g	Mm.281298	NM_011817										Epo	0.0846923	0.0690513		Epo	1.09876	0.771199
														Fas	-0.090625	0.299375	-0.071375	-0.137375	0.299375	0.728625	0.683625	0.974625	1.12937	1.17662	0.923125	0.114375		Trp53	Mm.222	NM_011640										Fas	0.680299	1.94941		Fas	0.881743	1.63779
														Fth1	0.537125	-0.331875	0.147375	-0.352625	-0.031875	0.014375	-0.532625	-0.507625	-0.544875	-0.104625	-0.643125	-0.329875		Mre11a	Mm.149071	NM_018736										Fth1	-0.290104	0.474484		Fth1	-0.438854	0.787273
														Gadd45a	-0.468625	0.236375	0.504625	-0.272375	-0.394625	0.246625	0.251625	0.275625	0.554375	0.057625	0.006125	-0.277625		Nbn	Mm.20866	NM_013752										Gadd45a	0.0682077	0.0946175		Gadd45a	0.0649872	0.0820037
														Gadd45g	-0.00212499	-0.087125	0.046125	0.043125	0.992875	2.22113	1.07412	1.06913	1.32688	0.700125	0.683625	0.702875		Parp1	Mm.277779	NM_007415										Gadd45g	1.43947	1.41086		Gadd45g	0.880113	2.03009
														Gclc	0.155375	0.226375	-0.262375	-0.119375	-0.037625	0.515625	0.389625	0.573625	0.550375	0.364625	0.464125	-0.712625		Rad17	Mm.248489	NM_011233										Gclc	0.36551	1.08538		Gclc	0.231799	0.361063
														Gclm	0.030375	-0.076625	-0.028375	0.074625	0.784375	0.205625	-0.027375	0.211625	0.354375	0.324625	0.294125	-0.289625		Rad51	Mm.330492	NM_011234										Gclm	0.325031	0.764126		Gclm	0.19264	0.607425
														Grb2	-0.100625	0.054375	-0.058375	0.104625	-0.159625	0.083625	-0.024375	-0.170375	-0.011625	-0.019375	-0.450875	-0.078625		Rad9a	Mm.277629	NM_011237										Grb2	-0.0662419	0.372695		Grb2	-0.131641	0.586522
														Gsr	-0.147125	0.266875	-0.006875	-0.112875	-0.580125	-0.247875	0.093125	0.249125	0.316875	0.070125	0.372625	-0.032125		Xpc	Mm.2806	NM_009531										Gsr	-0.09632	0.189785		Gsr	0.182169	0.631232
														Gstp1	0.363125	-0.012875	0.013375	-0.363625	0.208125	0.163375	-0.044625	0.199375	0.165125	0.110375	-0.257125	-0.021875		Ccl12	Mm.867	NM_011331										Gstp1	0.112305	0.30588		Gstp1	-0.0147619	0.0291075
														Hmox1	0.024125	-0.201875	-0.154625	0.332375	1.78512	1.52937	0.675375	0.935375	2.01912	0.927375	0.876875	0.406125		Cd40lg	Mm.4861	NM_011616										Hmox1	1.28334	1.79338		Hmox1	1.17282	1.0782
														Hsp90aa1	0.128375	-0.079625	-0.007375	-0.041375	-0.407625	-0.423375	-0.498375	-0.166375	-0.666625	-0.646375	-0.488875	-0.703625		Ifng	Mm.240327	NM_008337										Hsp90aa1	-0.370579	2.34868		Hsp90aa1	-0.626165	3.99998
														Hsp90b1	-0.057125	-0.198125	0.071125	0.184125	-0.561125	-0.013875	-0.245875	0.037125	-0.160125	-0.488875	-0.394375	-0.662125		Il1a	Mm.15534	NM_010554										Hsp90b1	-0.184264	0.578696		Hsp90b1	-0.421921	1.73814
														Hspa4	0.245625	-0.251375	0.080875	-0.075125	-0.500375	-0.266125	-0.363125	-0.138125	-0.622375	-0.782125	-0.598625	-0.924375		Il1b	Mm.222830	NM_008361										Hspa4	-0.322575	1.25302		Hspa4	-0.737664	2.62173
														Hspa4l	-0.088625	-0.001625	0.124625	-0.034375	-1.37563	-0.501375	-0.427375	-0.218375	-0.512625	-0.779375	-0.553875	-0.776625		Il6	Mm.1019	NM_001314054										Hspa4l	-0.571885	1.66446		Hspa4l	-0.652513	3.73193
														Hspa5	-0.130125	-0.046125	0.063125	0.113125	-0.627125	0.170125	-0.402875	-0.132875	-0.359125	-0.414875	-0.709375	-0.605125		Casp1	Mm.1051	NM_009807										Hspa5	-0.220271	0.609635		Hspa5	-0.518324	2.8428
														Hus1	0.307875	-0.270125	-0.198875	0.161125	-0.027125	0.126125	-0.062875	0.201125	-0.610125	-0.094875	-0.162375	0.238875		Crp	Mm.28767	NM_007768										Hus1	0.0431507	0.104905		Hus1	-0.146383	0.278675
														Ifng	-1.02663	0.128375	0.672625	0.225625	1.07638	0.261625	0.177625	0.906625	-0.155625	-0.129375	1.83913	-0.855625		Nfat5	Mm.390057	NM_018823										Ifng	0.538302	0.719761		Ifng	0.450999	0.215766
														Il1a	-0.296375	0.170625	-0.113125	0.238875	0.755625	0.591875	-0.033125	0.965875	1.23463	0.832875	0.779375	-0.364375		Tlr4	Mm.38049	NM_021297										Il1a	0.599012	1.23244		Il1a	0.712532	0.982342
														Il1b	-0.269625	0.138375	-0.068375	0.199625	0.690375	-0.194375	-0.233375	-0.400375	1.06038	1.37762	1.03812	0.198375		Tnf	Mm.1293	NM_013693										Il1b	0.022594	0.0257904		Il1b	0.967474	1.67788
														Il6	0.099375	0.721375	-0.413375	-0.407375	2.33638	2.38062	2.55363	3.65363	3.14438	2.40863	2.67512	1.59138		Tnfrsf10b	Mm.193430	NM_020275										Il6	2.76476	1.81623		Il6	2.47885	2.1144
														Ldha	-0.209875	-0.000875	0.203375	0.007375	-0.794875	-0.416625	-0.610625	-0.364625	-0.740875	-0.927625	-1.04112	-1.57387		Tnfrsf1a	Mm.1258	NM_011609										Ldha	-0.544203	2.26852		Ldha	-1.04691	3.17721
														Mcl1	-0.122875	0.111125	-0.062625	0.074375	0.850125	0.971375	0.470375	0.843375	0.702125	0.479375	0.396875	-0.374875		Gsr	Mm.283573	NM_010344										Mcl1	0.792387	2.8989		Mcl1	0.349814	0.725955
														Mmp9	-0.014875	0.112125	0.021375	-0.118625	-0.097875	-0.085625	0.249375	0.437375	-0.057875	0.371375	0.066875	-0.003875		Gstp1	Mm.299292	NM_013541										Mmp9	0.141559	0.429136		Mmp9	0.101648	0.390417
														Mre11a	0.095625	-0.074375	-0.209125	0.187875	-0.085375	0.213875	-0.131125	0.393875	0.305625	0.041875	0.057375	-0.354375		Akr1b3	Mm.451	NM_009658										Mre11a	0.106092	0.282839		Mre11a	0.0233935	0.051932
														Nbn	0.188375	-0.067625	-0.137375	0.016625	0.132375	0.421625	-2.09337	0.358625	0.270375	0.238625	0.049125	-0.549625		Hmox1	Mm.276389	NM_010442										Nbn	-0.0225946	0.0202905		Nbn	0.0317667	0.0607613
														Nfat5	-0.152125	0.082875	-0.073875	0.143125	-0.574125	0.239125	0.309125	0.512125	0.422875	-0.011875	0.463625	-0.331125		Nqo1	Mm.252	NM_008706										Nfat5	0.170554	0.316869		Nfat5	0.167114	0.358193
														Nqo1	0.156625	-0.099375	-0.115125	0.057875	-0.833375	-0.293125	0.084875	-0.127125	0.196625	0.529875	-0.024625	0.312625		Prdx1	Mm.30929	NM_011034										Nqo1	-0.258737	0.696931		Nqo1	0.263047	0.963802
														Parp1	0.020625	0.064625	0.00387501	-0.089125	-0.557375	0.128875	0.301875	0.330875	-0.023375	-0.066125	-0.026625	-0.156375		Txn1	Mm.260618	NM_011660										Parp1	0.0909586	0.188431		Parp1	-0.0682173	0.759381
														Prdx1	0.744625	-0.258375	-0.177125	-0.309125	-0.980375	-0.837125	-0.715125	-0.630125	-0.754375	-0.588125	-0.512625	-0.732375		Txnrd1	Mm.210155	NM_015762										Prdx1	-0.856183	1.17137		Prdx1	-0.714842	1.00464
														Pvr	0.069875	0.157875	-0.050875	-0.176875	-0.013125	0.365125	0.570125	0.438125	0.442875	0.335125	0.453625	-0.807125		Aqp1	Mm.18625	NM_007472										Pvr	0.350217	1.26038		Pvr	0.184116	0.287948
														Rad17	0.164125	0.047125	-0.168625	-0.042625	0.012125	0.358375	0.070375	-0.144625	0.287125	-0.079625	-0.037125	-0.056875		Aqp2	Mm.20206	NM_009699										Rad17	0.0806364	0.252098		Rad17	0.0313488	0.0993317
														Rad51	0.358125	-0.053875	-0.376625	0.072375	-0.285875	0.087375	-0.130625	0.267375	0.119125	-0.333625	-0.029125	0.024125		Aqp4	Mm.250786	NM_009700										Rad51	-0.0239868	0.0430857		Rad51	-0.0691376	0.14717
														Rad9a	0.218875	0.082875	-0.288875	-0.012875	-0.565125	-0.044875	0.218125	0.363125	0.341875	-0.029875	0.058625	-0.417125		Slc2a1	Mm.21002	NM_011400										Rad9a	0.0220448	0.0354011		Rad9a	0.00167631	0.00303311
														Ripk1	-0.118875	0.047125	-0.439625	0.511375	0.136125	0.520375	0.659375	0.615375	0.831125	0.197375	0.487875	-0.008875		Slc5a3	Mm.217354	NM_017391										Ripk1	0.455341	1.09774		Ripk1	0.37041	0.64007
														Ripk3	0.577375	-0.513625	-0.140375	0.076625	1.89137	4.94762	0.540625	0.752625	1.50838	-0.075375	0.399125	0.457375		Slc9a3	Mm.261564	NM_001081060										Ripk3	3.18217	0.543608		Ripk3	0.642623	0.613147
														Serpine1	0.518375	-0.114625	-0.828375	0.424625	3.42637	4.40162	-0.112375	1.13763	0.999375	1.81462	0.584125	0.718375		Fth1	Mm.1776	NM_010239										Serpine1	3.03847	0.820918		Serpine1	1.02327	1.14248
														Slc2a1	-0.369875	0.267125	-0.116625	0.219375	-0.137875	0.489375	0.484375	0.727375	0.426125	0.477375	0.288875	-0.120875		Cftr	Mm.15621	NM_021050										Slc2a1	0.401356	0.881921		Slc2a1	0.263197	0.665245
														Slc5a3	-0.056125	-0.170125	0.112125	0.114125	0.075875	0.647125	0.524125	0.715125	0.719875	0.340125	0.221625	-0.073125		Car9	Mm.283682	NM_139305										Slc5a3	0.505944	1.63821		Slc5a3	0.325473	0.828667
														Slc9a3	-0.471125	0.088875	0.081125	0.301125	-2.26512	-1.27288	-0.255875	-0.284875	-1.07613	-1.84588	-0.830375	-0.925125		Ldha	Mm.29324	NM_010699										Slc9a3	-0.837627	1.26008		Slc9a3	-1.14588	2.38168
														Sqstm1	0.153375	-0.026625	0.093625	-0.220375	-0.123625	0.158625	0.065625	0.255625	0.044375	0.064625	-0.020875	0.018375		Gclc	Mm.89888	NM_010295										Sqstm1	0.0888186	0.336928		Sqstm1	0.0200434	0.0891669
														Tlr4	-0.169125	-0.275125	-0.062875	0.507125	0.465875	0.628125	0.508125	0.596125	1.64588	1.03613	1.05062	0.230875		Gclm	Mm.292676	NM_008129										Tlr4	0.517411	1.69887		Tlr4	1.04106	1.36953
														Tnf	-0.337375	0.077625	-0.132125	0.391875	2.90562	2.96288	2.04287	3.46187	3.71162	3.78287	2.68838	1.82062		Adm	Mm.1408	NM_009627										Tnf	2.90189	2.46008		Tnf	3.17785	1.7619
														Tnfrsf10b	-0.288375	0.301625	-0.226125	0.212875	-0.001375	0.386875	0.467875	0.296875	0.394625	0.011875	0.395375	-0.042375		Edn1	Mm.14543	NM_010104										Tnfrsf10b	0.274763	0.789855		Tnfrsf10b	0.181164	0.429265
														Tnfrsf1a	0.002125	-0.217875	-0.002625	0.218375	1.00512	0.973375	0.460375	0.441375	1.20513	1.22037	0.781875	0.659125		Epo	Mm.349116	NM_001312875										Tnfrsf1a	0.736857	1.91423		Tnfrsf1a	0.979833	2.51131
														Trp53	0.107125	0.115125	-0.189625	-0.032625	2.01013	0.718375	0.786375	1.08637	0.913125	0.656375	0.627875	0.399125		Mmp9	Mm.4406	NM_013599										Trp53	1.24594	1.30465		Trp53	0.655398	2.42762
														Txn1	-0.167125	0.152875	-0.222875	0.237125	-0.314125	-0.038875	0.189125	0.393125	0.267875	0.144125	0.400625	-0.073125		Serpine1	Mm.250422	NM_008871										Txn1	0.0674151	0.134604		Txn1	0.181665	0.566616
														Txnl4b	0.080125	0.108125	-0.019625	-0.168625	-0.212875	-0.076625	0.032375	0.221375	-0.070875	-0.135625	-0.133125	-2.78288		Vegfa	Mm.282184	NM_009505										Txnl4b	-0.00413766	0.0125754		Txnl4b	-0.458286	0.656239
														Txnrd1	0.199875	-0.245125	-0.00987501	0.055125	0.326875	0.397125	0.246125	0.410125	0.244875	0.385125	0.190625	0.187875		Arnt	Mm.250265	NM_009709										Txnrd1	0.337731	2.0098		Txnrd1	0.245586	1.33901
														Ulk1	-0.396125	0.269875	0.039125	0.087125	-0.222125	0.082125	0.445125	0.749125	0.759875	0.410125	0.361625	0.017875		Grb2	Mm.439649	NM_008163										Ulk1	0.289959	0.511765		Ulk1	0.391463	0.962616
														Vegfa	-0.158125	0.171875	-0.000875	-0.012875	-0.782125	-0.196875	-0.388875	-0.129875	-0.479125	-0.592875	-0.361375	-0.609125		Pvr	Mm.227506	NM_027514										Vegfa	-0.357868	1.33502		Vegfa	-0.511907	2.79096
														Xbp1	-0.238375	0.059625	0.038875	0.139875	-0.572375	0.298875	0.164875	0.561875	0.210625	0.140875	0.065375	-0.028375		Txnl4b	Mm.37667	NM_175646										Xbp1	0.163066	0.282444		Xbp1	0.0930061	0.451229
														Xpc	0.140875	0.091875	-0.206875	-0.025875	-0.545125	-0.358875	-0.281875	-0.176875	-0.055125	0.072125	-0.124375	0.200875														Xpc	-0.340603	1.70249		Xpc	0.0226655	0.0780753

## Sheet: Figure 2
Fig 2. Real-time PCR validation at 2 weeks off Dox
2A													2B													2C													2D
Atf4	weeks off Dox	Ctrl					rNLS8						Ppp1r15a	weeks off Dox	Ctrl					rNLS8						Ccl12	weeks off Dox	Ctrl					rNLS8						Ldha	weeks off Dox	Ctrl					rNLS8
	1	1.07475	1.06486	1.0502	0.968618	0.858962	1.79917	1.64794	1.39217	1.24603	1.78262			1	1.17175	1.08073	0.974004	0.885972	0.915099	1.96156	1.38703	1.35222	1.15029	1.30014			1	0.907519	1.02574	0.850667	1.04006	1.21419	1.39474	0.878633	0.846745	0.82169	2.37841			1	1.1106	0.833931	0.826259	1.05555	1.23799	0.809255	0.776289	0.714332	0.798114
	2	0.956608	1.12065	1.58118	0.897717	0.657168	1.88906	2.44133	2.05765	1.50629	2.02464			2	0.852635	0.895025	1.11214	0.990801	1.18921	0.981686	1.27162	0.915945	1.24258	0.922316			2	1.00975	1.37142	0.680972	1.00859	1.05142	18.9265	15.8418	6.72251	8.95277	8.18132			2	1.27162	1.30737	0.619854	1.05702	0.918064	0.641713	0.926588	0.884745	0.726986
	4	1.01443	0.939957	0.907939	0.891311	1.29594	1.373	1.6103	1.19251	1.28997	1.46138			4	1.23828	1.07798	0.923382	1.03407	1.03886	0.88987	0.951538	1.10829	1.32715	0.989657			4	1.39539	0.763482	1.07724	0.933464	0.933464	7.48499	7.82089	7.5023	6.9999	5.71202			4	1.30014	0.958378	0.89834	1.01537	0.879852	0.438911	0.544121	0.334173	0.360649
Chop	weeks off Dox	Ctrl					rNLS8						Total xbp1	weeks off Dox	Ctrl					rNLS8						IL6	weeks off Dox	Ctrl					rNLS8						Slc9a3	weeks off Dox	Ctrl					rNLS8
	1	1.22038	1.00046	0.927016	0.870953	1.01443	3.16894	1.99631	1.31403	1.90616	2.1795			1	1.32991	1.09531	0.914676	0.767373	0.978063	1.30255	1.3896	1.18208	1.361	1.16851			1	1.39088	1.29176	0.775214	0.866137	0.828936	1.33731	1.14552	1.26517	1.0229	0.972206			1	1.30737	0.933033	0.715323	0.939523	1.21982	1.43727	1.95884	1.61328	1.24258
	2	0.849292	1.08247	1.64262	0.9071	0.730016	2.31231	3.30046	2.13268	1.72828	2.39939			2	0.804037	1.00835	0.731367	1.4426	1.16905	1.17446	1.29415	0.867739	1.10089	0.791137			2	0.652176	1.33947	1.33638	0.843816	1.01513	2.45945	2.85139	1.50004	1.17419	1.85104			2	1.12039	1.21195	0.705801	1.23742	0.843231	1.08724	0.691276	1.04778	0.734075
	4	1.41814	0.991259	0.827788	0.855002	1.0051	2.8037	2.04297	1.70212	1.59549	1.74997			4	1.56989	1.10241	0.866938	0.933464	0.714002	1.26634	1.13341	0.792235	0.924877	0.734075			4	1.65405	0.860154	0.956608	0.787854	0.932602	1.99908	1.477	1.57207	1.29474	1.35598			4	1.6245	0.604299	0.726986	0.880666	1.59107	0.504642	0.371131	0.646176	0.725309
Bid	weeks off Dox	Ctrl					rNLS8						Unspliced xbp1	weeks off Dox	Ctrl					rNLS8						Tnf	weeks off Dox	Ctrl					rNLS8						Crp	weeks off Dox	Ctrl					rNLS8
	1	1.02622	1.03097	0.966383	1.0624	0.920613	2.4863	2.40716	2.23561	1.88426	2.19974			1	1.44794	1.13866	0.870953	0.772354	0.901667	1.19527	1.33237	1.08473	1.0624	0.957493			1	0.91764	0.838568	0.95	1.56844	0.872161	1.35911	0.748807	1.00417	0.741919	1.51852			1	1.65252	1.77933	1.60362	0.617567	0.343409	1.18756	1.0149	1.08023	0.522922
	2	0.771997	1.13682	1.31798	1.12896	0.765779	1.73107	2.15099	1.88557	1.70724	1.64148			2	0.993093	1.02101	0.707107	1.32562	1.05214	1.35035	1.39152	0.793701	0.990801	0.850667			2	1.66632	1.17013	0.737135	0.817902	0.850667	2.96905	2.08012	1.70133	1.65864	1.98618			2	1.5896	1.1799	0.585876	1.0415	0.873775	1.37745	0.606537	1.08323	0.908778
	4	1.36415	0.851454	1.03862	0.779885	1.0629	1.78757	1.67172	1.84634	1.28461	1.45196			4	1.44526	1.16044	0.910459	1.03622	0.632002	1.27574	0.971307	0.760314	0.719301	0.630543			4	1.18976	1.05751	1.08473	0.715654	1.02385	1.87991	2.42951	2.11501	3.38073	2.17447			4	1.4116	0.827788	0.916369	0.805152	1.1599	0.700926	0.887201	0.442577	0.358655
Trp53	weeks off Dox	Ctrl					rNLS8						spliced xbp1	weeks off Dox	Ctrl					rNLS8						Tnf	weeks off Dox	Ctrl					rNLS8
	1	1.1487	0.890899	0.766664	1.01396	1.25701	2.51403	1.29534	0.952638	2.05148	1.7411			1	1.31403	1.1479	0.930235	0.85599	0.832583	2.25376	2.9397	1.59365	2.5181	1.5042			1	1.17881	1.26634	0.730691	0.975355	0.939957	2.26158	1.06979	0.705801	1.18154	0.973105
	2	1.01771	0.844011	1.66094	0.828553	0.845963	1.7597	1.85146	1.78015	2.24285	1.27044			2	0.686184	1.04006	1.04972	1.09177	1.22264	1.7411	1.48796	1.47087	1.84463	0.922316			2	1.39507	1.01185	0.782954	1.06462	0.849881	1.46104	1.84506	1.0403	1.39507	1.10216
	4	1.17609	0.903753	0.944311	1.08473	0.918488	1.30797	1.42471	1.12818	1.28699	1.47836			4	1.68102	0.96549	0.75576	1.21363	0.671752	2.13761	1.51152	1.38127	2.17247	1.19969			4	1.20136	1.14976	0.861347	0.969066	0.867338	1.55977	1.62225	1.61851	1.14446	1.10292
Gadd45g	weeks off Dox	Ctrl					rNLS8																			Homx1	weeks off Dox	Ctrl					rNLS8
	1	1.07276	1.27279	0.811127	1.05312	0.857376	1.87211	1.49969	1.32378	1.15509	1.24948																1	0.965936	1.42405	1.07674	0.848704	0.795536	2.14851	1.00696	0.858565	1.22264	1.28046
	2	0.726315	1.21728	1.05239	1.21728	0.882907	1.60622	2.20942	1.55869	1.09962	1.49174																2	0.944747	1.07649	1.35004	0.954621	0.762953	1.80208	2.49032	1.71277	1.50143	1.78551
	4	1.07923	1.48796	0.788218	0.928731	0.850667	1.68568	1.65481	1.44393	1.13288	1.32869																4	0.847137	1.26927	0.935624	1.01209	0.98214	1.95071	1.65176	1.95975	1.82851	1.76622
[truncated: 5 more columns]

## Sheet: Figure 3
Fig 3B	Chop mRNA fold change in cortex				Fig 3D	Quantification Protein immunoblots in cortex					Fig 3E	Weeks showing or not showing clasping	Ctrl-Sal	rNLS-Sal	rNLS-ASO#a				Fig 3F
	Ctrl-Sal	rNLS-Sal	rNLS-ASO#a			CHOP normalised to GAPDH						5.57143	Not clasping						Time off Dox (weeks)/Rotard (second)	Ctrl-Sal												rNLS-Sal														rNLS-ASO#a
	1.01068	1.15562	1.05117			Ctrl-Sal	rNLS-Sal	rNLS-ASO#a				5.57143	Not clasping						0	300	300	300	300	264	287	292	300	269	178	300	286	224	236	300	298	300	272	300	300	239	281	300	212	289	247	300	300	219	300
	0.980779	1.63285	0.714662			1.03137	2.30857	1.60574				6	Not clasping						0.4	261	300	259	300	258	167	285	300	265	256	300	300	214	275	300	300	215	278	300	285	191	235	300	174	199	142	300	257	230	300
	1.13708	1.72349	1.12662			1.05357	2.71189	1.33686				6	Not clasping						1	300	300	247	300	300	251	297	281	166	229	300	227	178	208	231	300	221	222	300	157	158	280	300	125	158	94	250	161	231	277
	1.0367	1.40965	0.60794			1.06508	1.29996	1.63844				6	Not clasping						1.4	262	300	286	300	300	281	300	300	300	222	300	300	200	159	150	282	161	227	284	231	204	223	216	79	217	56	248	192	174	218
						0.849983	2.11686	1.76989				6	Not clasping						2	223	300	230	300	226	300	300	270	300	230	300	300	90	153	177	180	139	177	255	149	133	149	108	47	25	95	128	120	164	171
												6	Not clasping						2.4	300	300	273	300	300	300	300	285	300	253	300	300	146	105	74	160	140	150	199	102	129	131	84	32	22	81	111	85	111	208
												4.28571	Not clasping						3	300	300	300	300	227	300	300	268	229	164	300	222	82	71	85	106	79	61	92	57	59	69	22	7	5	45	66	44	69	57
	Chop mRNA fold change in spinal cord											5.28571	Not clasping						3.4	300	300	220	300	246	300	300	292	266	171	300	243	69	35	85	75	57	33	47	47	48	54	23	0	0	19	67	30	51	28
	Ctrl-Sal	rNLS-Sal	rNLS-ASO#a			Quantification Protein immunoblots in spinal cord						5.57143	Not clasping						4	300	300	277	254	300	300	300	300	204	203	300		48	36	53	71	36	0	5	26	20	0	0				17	21	25	47
	1.03192	0.792967	0.792967			CHOP normalised to GAPDH						5.57143	Not clasping						4.4	300	300	280	300	266	300	300		230	241	300		65	27	30	16	8	0	18		29	0	0				26	8	28	0
	1.11884	1.06093	0.59957			Ctrl-Sal	rNLS-Sal	rNLS-ASO#a				5.28571	Not clasping						5	300	300	273	300	282	300	300		223	249	300		0	15	18	29	0	0	0		29	0	0				8	0	0	13
	1.0367	1.19637	0.54538			0.996649	0.942696	1.47774				2.28571		Clasping					5.4	300	300	268	300	300	300	300			218	300		19	0	8	0	0	0	0			0	0				20	0	0	0
	1.00139	1.18811	0.583175			0.437346	1.87438	0.92667				2		Clasping					6			295	300	284	300	300				300				0	12	0	0	0				0						0	0
						1.16968	1.52722	1.64376				2.28571		Clasping
						1.39632	0.94803	0.971512				2.28571		Clasping
												2		Clasping
												3.57143		Clasping
												2		Clasping
												2.28571		Clasping
												2.28571		Clasping
												2.28571		Clasping
												2.85714		Clasping
												2.14286		Clasping
												3.14286		Clasping
												2.14286		Clasping
												2.28571			Clasping
												2.28571			Clasping
												2			Clasping
												2			Clasping
												2			Clasping
												2			Clasping
												1.57143			Clasping
												2.28571			Clasping
												2			Clasping
												2.28571			Clasping
												1.85714			Clasping
												2.14286			Clasping
												2.14286			Clasping
[truncated: 80 more columns]

## Sheet: Figure 4
Fig 4A	qPCR														Fig 4E	Apoptotic gene mRNA fold change in cortex															Fig4H Quantification for blots for cleaved caspase-3
Bcl2	weeks off Dox	Ctrl					rNLS8										Ctrl-Sal				rNLS-Sal				rNLS-ASO#a						Cortex	Ctrl-Sal	rNLS-Sal	rNLS-ASO#a
	1	1.17175	1.08073	0.974004	0.885972	0.915099	1.96156	1.38703	1.35222	1.15029	1.30014					Bcl2	0.985777	1.1014	0.963262	0.956608	0.494029	0.554528	0.506746	0.460945	0.710054	0.582098	0.892547	0.572759				0.424963	3.71025	1.82431
	2	0.852635	0.895025	1.11214	0.990801	1.18921	0.981686	1.27162	0.915945	1.24258	0.922316					Bid	1.34599	1.12923	0.811502	0.904588	1.25006	1.25006	1.39346	1.11626	1.50733	1.00139	1.48315	1.21307				1.23157	2.42746	2.52481
	4	1.23828	1.07798	0.923382	1.03407	1.03886	0.88987	0.951538	1.10829	1.32715	0.989657					Bim	1.03097	0.823972	1.00278	1.18427	0.777726	0.691276	0.799591	0.621575	0.604578	0.751234	0.966383	0.849096				1.08274	3.29788	2.87533
																Noxa	0.969514	0.890076	0.80033	1.27928	0.662197	0.642603	0.919338	0.709726	0.665265	0.623589	1.19361	0.564613				1.26073	2.13122	3.40951
Fig 4B	qPCR															Puma	1.14182	0.989428	0.824353	0.783497	1.03144	1.24085	1.29654	0.756808	1.23799	1.13918	2.13071	1.34537
Bim	weeks off Dox	Ctrl					rNLS8																								Spinal cord	Ctrl-Sal	rNLS-Sal	rNLS-ASO#a
	1	1.19196	1.00231	0.97041	0.948246	0.909618	2.08012	1.29235	1.40444	1.43065	1.10701																					0.931164	3.07238	5.70998
	2	0.803294	0.849096	1.13603	1.06979	1.20637	1.69819	0.959708	1.18427	1.06979	0.70907																					1.01915	1.9552	1.90286
	4	1.47563	0.987145	0.925304	0.83586	0.887611	1.1235	1.04343	1.5383	0.855397	1.05069																					1.8837	6.99187	1.54694
															Fig 4F	Apoptotic gene mRNA fold change in spinal cord																0.165988	1.45975	0.443592
Fig 4C	qPCR																Ctrl-Sal				rNLS-Sal				rNLS-ASO#a
Noxa	weeks off Dox	Ctrl					rNLS8									Bcl2	0.89751	1.14658	1.03574	1.05995	0.835474	1.43794	1.18701	1.0948	1.09733	1.37618	1.18427	1.25469
	1	0.935624	1.16258	0.979873	0.885154	1.05995	2.40716	1.78262	1.44794	3.65702	2.07628					Bid	1.06782	1.2266	0.933896	0.711039	1.03144	1.19582	1.54542	1.27279	1.21251	1.22095	1.16312	1.22095
	2	1.97977	0.679243	0.84012	0.915099	0.967276	2.51751	2.0167	0.925732	2.41496	1.53901					Bim	1.18976	1.25469	0.889254	0.80144	0.907939	0.922742	1.24315	2.25636	0.968618	1.07227	1.05995	1.04295
	4	1.40056	1.07624	0.898755	0.838568	0.880259	1.30074	1.08875	2.04108	1.11935	1.2858					Noxa	1.17067	1.09733	1.07475	0.829703	0.810752	0.933464	0.924877	0.81828	0.803294	0.939957	1.3541	0.885154
																Puma	1.1014	0.9544	1.20525	0.748807	1.06881	1.10394	1.67327	1.32501	1.13236	1.47019	1.68102	1.49416
Fig 4D	qPCR
Puma	weeks off Dox	Ctrl					rNLS8
	1	0.877416	0.794434	0.994011	0.923169	1.56338	1.92474	1.62977	1.17663	0.942567	1.50664
	2	1.08023	0.92959	1.09026	0.839731	1.08774	1.27869	1.33916	1.1235	1.26109	1.05312
	4	1.27633	0.902501	1.12402	0.890076	0.867739	2.16145	1.38703	2.17648	2.05433	2.4886

## Sheet: Figure 5
Fig 5B. GFAP+ cell density in cortex					Fig 5C. GFAP density in cortex					Fig 5E. GFAP+ cell density in spinal cord					Fig 5F. GFAP density in spinal cord					Fig 5G. Astrocyte gene mRNA change in cortex						Fig 5H. Astrocyte gene mRNA change in spinal cord
Ctrl-Sal	rNLS-Sal	rNLS-ASO#a			Ctrl-Sal	rNLS-Sal	rNLS-ASO#a			Ctrl-Sal	rNLS-Sal	rNLS-ASO#a			Ctrl-Sal	rNLS-Sal	rNLS-ASO#a			Slc1a2/Glt mRNA change						Slc1a2/Glt mRNA change
29	815	1155			25410974	276269827	441305315			1223	2125	946			352008160	571562687	228303472			Ctrl-Sal	rNLS-Sal	rNLS-ASO#a				Ctrl-Sal	rNLS-Sal	rNLS-ASO#a
116	893	1698			291205803	216252805	462524787			553	1839	2009			174659249	548137952	643313934			0.92616	0.606817	0.44013				1.0693	0.733736	0.862542
320	951	1397			70659966	310306415	380234958			927	1208	965			185475621	413329630	264994995			1.23342	0.558385	0.618138				0.884745	0.66128	0.941696
																				0.909198	0.572759	0.698662				1.04247	0.764895	0.835088
																				1.00882	0.817524	0.654894				1.02574	0.895025	0.988514
																				Serpina3n mRNA change						Serpina3n mRNA change
																				Ctrl-Sal	rNLS-Sal	rNLS-ASO#a				Ctrl-Sal	rNLS-Sal	rNLS-ASO#a
																				0.858565	1.30435	2.38392				1.03766	3.41054	3.81055
																				0.812252	1.3566	1.84463				0.864537	3.84593	4.39745
																				1.07923	1.84038	2.96905				1.14605	4.9703	4.58419
																				1.14605	2.72578	4.58419				0.963707	4.02782	3.94493

## Sheet: Supplementary Figure 1
Supplemetary Fig 1A				qPCR
B2m	weeks off Dox	Ctrl					rNLS8
	1	1.12402	0.949561	0.967276	1.0536	0.919338	1.99815	1.53901	1.08573	1.37745	1.45599
	2	2.09169	0.698017	0.632002	1.1235	0.964598	3.1485	2.16545	1.39926	2.95126	2.22119
	4	1.09632	1.20804	1.08122	0.915522	0.762777	4.19693	2.84678	2.34459	2.42167	2.15248
Supplemetary Fig 1B		qPCR for cortex, 1 week off Dox
	mTardbp			hTARDBP
	Ctrl	rNLS		Ctrl	rNLS
	1.24085	1.61478		1.23342	27.398
	0.991717	1.08523		0.96549	22.5127
	0.816769	1.0196		0.860154	23.4145
	1.02906	1.1287		0.983502	33.0368
	0.966829	1.1235		0.992634	33.9655
Supplemetary Fig 1C		qPCR for spinal cord, 2 week off Dox
	mTardbp			hTARDBP
	Ctrl	rNLS		Ctrl	rNLS
	1.02622	2.47484		1.52203	21.2001
	0.730691	2.57398		0.559677	18.2438
	0.986689	0.754713		1.03718	5.51235
	1.16258	0.847137		1.18318	5.38644
	1.16258	1.25469		0.956608	7.51271
Supplemetary Fig 1D		qPCR for cortex, 6 week off Dox
	mTardbp			hTARDBP
	Ctrl	rNLS		Ctrl	rNLS
	1.02752	0.538058		0.991373	8.94346
	0.915416	0.572693		0.814602	7.45134
	1.03946	0.663959		1.17351	10.0387
	1.02278	0.846256		1.05519	16.7664
Supplemetary Fig 1E		qPCR for spinal cord, 6 week off Dox
	mTardbp			hTARDBP
	Ctrl	rNLS		Ctrl	rNLS
	0.855595	0.65293		1.07549	6.49052
	1.08799	0.368993		0.832199	6.09799
	1.0656	1.14737		1.09051	9.39353
	1.00812	1.26722		1.02456	10.5683

## Sheet: Supplementary Fig 2
Supp Fig 2 Differentially expressed gene (DEG) profiles for individual biological functional groups from the RT2 PCR array analyses
Integrated stress response/Log2FC	Ctrl group				rNLS group at 2 weeks off Dox				rNLS group at 4 weeks off Dox
Atf4	-0.324	-0.075	0.1926	0.2056	3.1974	3.1396	1.7926	2.0536	2.1354	2.0226	1.4921	1.4604
Atf6	-0.532	0.4469	0.0001	0.0851	-0.247	0.1301	0.1421	0.3431	0.4219	-0.079	0.1766	-0.965
Atf6b	-0.202	0.0161	-0.078	0.2634	-0.229	-0.05	0.1114	0.1014	0.1161	-0.201	0.1979	-0.592
Ddit3/Chop	-0.045	0.0616	-0.052	0.0359	1.3846	1.7379	0.6009	0.8529	1.3926	0.7839	0.1904	0.2376
Xbp1	-0.238	0.0596	0.0389	0.1399	-0.572	0.2989	0.1649	0.5619	0.2106	0.1409	0.0654	-0.028
Apoptosis/Log2FC	Ctrl group				rNLS group at 2 weeks off Dox				rNLS group at 4 weeks off Dox
Bid	0.054625	-0.161375	-0.166125	0.272875	1.32363	1.46388	1.24388	1.56288	1.71863	1.41488	1.20338	1.07262
Bnip3l	-0.237875	0.102125	-0.049625	0.185375	-1.01887	-0.619625	-0.391625	-0.061625	0.016125	-0.432625	-0.077125	-0.403875
Fas	-0.090625	0.299375	-0.071375	-0.137375	0.299375	0.728625	0.683625	0.974625	1.12938	1.17663	0.923125	0.114375
Mcl1	-0.122875	0.111125	-0.062625	0.074375	0.850125	0.971375	0.470375	0.843375	0.702125	0.479375	0.396875	-0.374875
Neroptosis/Log2FC	Ctrl group				rNLS group at 2 weeks off Dox				rNLS group at 4 weeks off Dox
Ripk1	-0.119	0.0471	-0.44	0.5114	0.1361	0.5204	0.6594	0.6154	0.8311	0.1974	0.4879	-0.009
Ripk3	0.5774	-0.514	-0.14	0.0766	1.8914	4.9476	0.5406	0.7526	1.5084	-0.075	0.3991	0.4574
Oxidative//Log2FC	Ctrl group				rNLS group at 2 weeks off Dox				rNLS group at 4 weeks off Dox
Gsr	-0.147	0.2669	-0.007	-0.113	-0.58	-0.248	0.0931	0.2491	0.3169	0.0701	0.3726	-0.032
Gstp1	0.3631	-0.013	0.0134	-0.364	0.2081	0.1634	-0.045	0.1994	0.1651	0.1104	-0.257	-0.022
Akr1b3	0.0074	0.0644	0.0206	-0.092	-0.143	0.0056	0.2216	0.2956	0.3624	0.2356	0.4591	-0.545
Hmox1	0.0241	-0.202	-0.155	0.3324	1.7851	1.5294	0.6754	0.9354	2.0191	0.9274	0.8769	0.4061
Nqo1	0.1566	-0.099	-0.115	0.0579	-0.833	-0.293	0.0849	-0.127	0.1966	0.5299	-0.025	0.3126
Prdx1	0.7446	-0.258	-0.177	-0.309	-0.98	-0.837	-0.715	-0.63	-0.754	-0.588	-0.513	-0.732
Txn1	-0.167	0.1529	-0.223	0.2371	-0.314	-0.039	0.1891	0.3931	0.2679	0.1441	0.4006	-0.073
Txnrd1	0.1999	-0.245	-0.01	0.0551	0.3269	0.3971	0.2461	0.4101	0.2449	0.3851	0.1906	0.1879
DNA damage/Log2FC	Ctrl group				rNLS group at 2 weeks off Dox				rNLS group at 4 weeks off Dox
Atr	0.2291	0.1111	-0.862	0.5214	-0.584	0.3014	0.1904	0.0414	-0.557	-0.237	0.6369	-0.851
Cdkn1a	-0.372	-0.098	0.2634	0.2064	1.8141	2.5454	-1.536	1.5234	-0.815	2.0024	1.4049	0.9621
Ddb2	0.1016	-0.005	-0.157	0.0609	0.0046	0.4519	0.3169	0.5229	0.6536	0.5179	0.7734	0.5756
Gadd45a	-0.469	0.2364	0.5046	-0.272	-0.395	0.2466	0.2516	0.2756	0.5544	0.0576	0.0061	-0.278
Gadd45g	-0.002	-0.087	0.0461	0.0431	0.9929	2.2211	1.0741	1.0691	1.3269	0.7001	0.6836	0.7029
Trp53	0.1071	0.1151	-0.19	-0.033	2.0101	0.7184	0.7864	1.0864	0.9131	0.6564	0.6279	0.3991
Checkpoint/Log2FC	Ctrl group				rNLS group at 2 weeks off Dox				rNLS group at 4 weeks off Dox
Atm	-0.044	0.2011	-0.279	0.1214	-0.849	-0.312	-0.099	0.1284	0.2751	-0.217	0.6209	-1.361
Chek1	0.0201	0.2201	-0.277	0.0364	-0.014	0.7184	0.4874	0.6894	0.8211	0.2464	0.6369	-0.937
Chek2	-0.489	-0.173	0.0061	0.6561	0.5259	0.6851	0.2711	0.6681	1.2279	-0.033	0.6996	-0.604
Hus1	0.3079	-0.27	-0.199	0.1611	-0.027	0.1261	-0.063	0.2011	-0.61	-0.095	-0.162	0.2389
DNA repair/Log2FC	Ctrl group				rNLS group at 2 weeks off Dox				rNLS group at 4 weeks off Dox
Mre11a	0.0956	-0.074	-0.209	0.1879	-0.085	0.2139	-0.131	0.3939	0.3056	0.0419	0.0574	-0.354
Nbn	0.1884	-0.068	-0.137	0.0166	0.1324	0.4216	-2.093	0.3586	0.2704	0.2386	0.0491	-0.55
Parp1	0.0206	0.0646	0.0039	-0.089	-0.557	0.1289	0.3019	0.3309	-0.023	-0.066	-0.027	-0.156
Rad17	0.1641	0.0471	-0.169	-0.043	0.0121	0.3584	0.0704	-0.145	0.2871	-0.08	-0.037	-0.057
Rad51	0.3581	-0.054	-0.377	0.0724	-0.286	0.0874	-0.131	0.2674	0.1191	-0.334	-0.029	0.0241
Rad9a	0.2189	0.0829	-0.289	-0.013	-0.565	-0.045	0.2181	0.3631	0.3419	-0.03	0.0586	-0.417
Xpc	0.1409	0.0919	-0.207	-0.026	-0.545	-0.359	-0.282	-0.177	-0.055	0.0721	-0.124	0.2009
TNF family /Log2FC	Ctrl group				rNLS group at 2 weeks off Dox				rNLS group at 4 weeks off Dox
Tnf	-0.337	0.0776	-0.132	0.3919	2.9056	2.9629	2.0429	3.4619	3.7116	3.7829	2.6884	1.8206
Tnfrsf10b	-0.288	0.3016	-0.226	0.2129	-0.001	0.3869	0.4679	0.2969	0.3946	0.0119	0.3954	-0.042
Tnfrsf1a	0.0021	-0.218	-0.003	0.2184	1.0051	0.9734	0.4604	0.4414	1.2051	1.2204	0.7819	0.6591
Neuroinflammation/Log2FC	Ctrl group				rNLS group at 2 weeks off Dox				rNLS group at 4 weeks off Dox
Casp1	-0.539	-0.132	0.0239	0.6479	-0.397	-0.26	-0.155	0.2219	0.1276	0.3909	0.3264	-0.016
Ccl12	0.0634	-0.23	-0.663	0.8296	4.1174	3.4466	3.2196	4.8576	4.1424	3.3926	2.6821	0.7174
Cd40lg	0.1411	-0.98	0.0134	0.8254	-0.056	-0.823	0.9224	-0.962	1.8661	0.3304	1.6979	-0.513
Crp	0.2624	0.6174	0.2666	-1.146	0.3154	1.1346		-0.246	1.9014	1.5406	1.5891	1.5464
Ifng	-1.027	0.1284	0.6726	0.2256	1.0764	0.2616	0.1776	0.9066	-0.156	-0.129	1.8391	-0.856
Il1a	-0.296	0.1706	-0.113	0.2389	0.7556	0.5919	-0.033	0.9659	1.2346	0.8329	0.7794	-0.364
Il1b	-0.27	0.1384	-0.068	0.1996	0.6904	-0.194	-0.233	-0.4	1.0604	1.3776	1.0381	0.1984
Il6	0.0994	0.7214	-0.413	-0.407	2.3364	2.3806	2.5536	3.6536	3.1444	2.4086	2.6751	1.5914
Nfat5	-0.152	0.0829	-0.074	0.1431	-0.574	0.2391	0.3091	0.5121	0.4229	-0.012	0.4636	-0.331
Tlr4	-0.169	-0.275	-0.063	0.5071	0.4659	0.6281	0.5081	0.5961	1.6459	1.0361	1.0506	0.2309
Cellular metabolism/Log2FC	Ctrl group				rNLS group at 2 weeks off Dox				rNLS group at 4 weeks off Dox
Cftr	0.5551	-0.174	-0.514	0.1324	-1.782	-0.443	-1.188	-0.113	-0.377	-0.82	-0.177	-0.588
Car9	0.3574	0.2304	-0.525	-0.062	-0.297	0.3566	0.4336	0.2246	0.9694	0.9046	0.8931	0.6734
Ldha	-0.21	-0.0009	0.2034	0.0074	-0.795	-0.417	-0.611	-0.365	-0.741	-0.928	-1.041	-1.574
Gclc	0.1554	0.2264	-0.262	-0.119	-0.038	0.5156	0.3896	0.5736	0.5504	0.3646	0.4641	-0.713
Gclm	0.0304	-0.077	-0.028	0.0746	0.7844	0.2056	-0.027	0.2116	0.3544	0.3246	0.2941	-0.29
Ion metabolism/Log2FC	Ctrl group				rNLS group at 2 weeks off Dox				rNLS group at 4 weeks off Dox
Slc2a1	-0.37	0.2671	-0.117	0.2194	-0.138	0.4894	0.4844	0.7274	0.4261	0.4774	0.2889	-0.121
Slc5a3	-0.056	-0.17	0.1121	0.1141	0.0759	0.6471	0.5241	0.7151	0.7199	0.3401	0.2216	-0.073
Slc9a3	-0.471	0.0889	0.0811	0.3011	-2.265	-1.273	-0.256	-0.285	-1.076	-1.846	-0.83	-0.925
Fth1	0.5371	-0.332	0.1474	-0.353	-0.032	0.0144	-0.533	-0.508	-0.545	-0.105	-0.643	-0.33
Water metabolism/Log2FC	Ctrl group				rNLS group at 2 weeks off Dox				rNLS group at 4 weeks off Dox
Aqp1	-0.567	-0.989	-1.104	2.6601	2.8169	1.5341	3.1811	-1.502	0.2379	1.3621	0.5106	2.1119
Aqp2	-0.087	0.0236	0.0339	0.0299	-0.897	-0.155	-0.198	-0.553	-0.284	0.0099	0.0634	-1.118
Aqp4	-0.076	-0.092	-0.129	0.2964	-0.223	0.3294	0.1464	-0.168	0.9181	-0.158	0.6099	-0.315
Autophagy/Log2FC	Ctrl group				rNLS group at 2 weeks off Dox				rNLS group at 4 weeks off Dox
Atg5	0.0424	-0.11	-0.076	0.1436	-0.134	0.0926	-0.163	0.1656	0.2324	0.0906	0.0531	-0.33
Atg7	-0.056	0.1236	-0.017	-0.05	-0.281	0.1349	0.4199	0.3999	0.5526	-0.073	0.3664	-0.142
Atg12	0.4441	-0.284	-0.176	0.0154	0.5001	0.4874	-0.478	-0.312	-0.418	-0.412	-0.585	-0.7
Becn1	-0.004	0.0621	0.0064	-0.065	-0.552	-0.314	-0.429	-0.562	-0.331	0.0914	-0.193	-0.515
Sqstm1	0.1534	-0.027	0.0936	-0.22	-0.124	0.1586	0.0656	0.2556	0.0444	0.0646	-0.021	0.0184
Ulk1	-0.396	0.2699	0.0391	0.0871	-0.222	0.0821	0.4451	0.7491	0.7599	0.4101	0.3616	0.0179
Chaperone protein/Log2FC	Ctrl group				rNLS group at 2 weeks off Dox				rNLS group at 4 weeks off Dox
Calr	-0.191	-0.119	0.1196	0.1896	0.2324	0.3496	-0.169	0.1066	-0.126	-0.256	-0.249	-0.595
Dnajc3	-0.272	0.2084	-0.089	0.1526	0.0014	0.2466	0.0286	0.3456	0.3924	0.2206	0.2691	-0.235
Hsp90aa1	0.1284	-0.08	-0.007	-0.041	-0.408	-0.423	-0.498	-0.166	-0.667	-0.646	-0.489	-0.704
Hsp90b1	-0.057	-0.198	0.0711	0.1841	-0.561	-0.014	-0.246	0.0371	-0.16	-0.489	-0.394	-0.662
Hspa4	0.2456	-0.251	0.0809	-0.075	-0.5	-0.266	-0.363	-0.138	-0.622	-0.782	-0.599	-0.924
Hspa4l	-0.089	-0.002	0.1246	-0.034	-1.376	-0.501	-0.427	-0.218	-0.513	-0.779	-0.554	-0.777
Hspa5	-0.13	-0.046	0.0631	0.1131	-0.627	0.1701	-0.403	-0.133	-0.359	-0.415	-0.709	-0.605
Vascular violin/Log2FC	Ctrl group				rNLS group at 2 weeks off Dox				rNLS group at 4 weeks off Dox
Adm	-0.227	0.3286	-0.128	0.0269	0.3696	1.2899	0.0299	0.1339	0.8586	1.1809	0.7674	-1.497
Edn1	-0.532	0.2346	-0.37	0.6679	-1.169	-0.583	-0.374	-0.341	-0.555	-0.254	-0.002	0.8436
Epo	0.0854	0.6534	-0.441	-0.297	-0.885	0.8726	0.0566	0.0346	0.8054	1.7126	1.8351	-1.444
Mmp9	-0.015	0.1121	0.0214	-0.119	-0.098	-0.086	0.2494	0.4374	-0.058	0.3714	0.0669	-0.004
Serpine1	0.5184	-0.115	-0.828	0.4246	3.4264	4.4016	-0.112	1.1376	0.9994	1.8146	0.5841	0.7184
Vegfa	-0.158	0.1719	-0.0009	-0.013	-0.782	-0.197	-0.389	-0.13	-0.479	-0.593	-0.361	-0.609
Other genes/Log2FC	Ctrl group				rNLS group at 2 weeks off Dox				rNLS group at 4 weeks off Dox
Arnt	-0.139	0.3064	-0.215	0.0476	-0.235	0.0426	0.2466	0.4666	0.4714	-0.028	0.3681	-0.338
Grb2	-0.101	0.0544	-0.058	0.1046	-0.16	0.0836	-0.024	-0.17	-0.012	-0.019	-0.451	-0.079
Pvr	0.0699	0.1579	-0.051	-0.177	-0.013	0.3651	0.5701	0.4381	0.4429	0.3351	0.4536	-0.807
Txnl4b	0.0801	0.1081	-0.02	-0.169	-0.213	-0.077	0.0324	0.2214	-0.071	-0.136	-0.133	-2.783

## Sheet: Supplementary Figure 3
Supplemetary Fig 3A		qPCR for B6C3H cortex, 2 week off Dox
	Gene ID		Ctrl					rNLS
	Chop		0.9482	1.2746	1.1514	1.1674	1.0473	2.214	2.0658	1.3165	2.1435	2.362
	Atf4		0.96929	1.20999	1.12376	0.893992	0.940609	2.21146	2.85799	2.47655	1.75119	1.97931
	Bid		1.1558	1.01318	0.913128	1.31545	0.917357	3.80762	2.3711	2.3223	2.50051	1.66889
Supplemetary Fig 3B		qPCR for spinal cord, 2 week off Dox
	Gene ID	Ctrl					rNLS
	Chop	0.821311	1.19416	1.07128	1.10906	0.858169	1.05653	1.66555	0.838568	0.884336	1.05166
	Atf4	1.15509	1.28165	0.957935	0.893785	0.788947	1.32991	1.14976	0.982594	1.05069	1.32073
	Bid	1.51572	0.92445	1.01162	0.903335	0.780967	1.2086	1.25992	1.0693	1.23399	1.44393
	Trp53	1.02622	0.781328	0.735773	2.13959	0.792235	1.05263	1.64035	0.637575	0.792235	0.924877
	Gadd45g	1.1014	2.42167	0.778805	0.909198	0.529487	1.14287	0.664036	0.562269	0.689043	0.819415
	Ccl12	0.949561	1.34288	1.18263	0.828553	0.80033	2.18657	7.20334	2.61232	1.94351	2.53503
	Il6	0.858169	1.2858	1.18045	0.69705	1.1014	1.35285	2.12285	0.858169	0.828936	1.13236

## Sheet: Supplementary Figure 4
SFig4B. Chop mRNA fold change
Ctrl-Sal	rNLS-Sal	rNLS-ASO#a	rNLS-ASO#b
0.8332	1.4273	0.9033	2.0186
0.8123	1.9862	0.6127	2.0093
1.4777		0.9482	1.341
		0.7544

## Sheet: Supplementary Figure 5
Supplementary Figure 6 A		Cortex, 6WOD					Supplementary Figure 6B		Spinal cord, 6WOD
Gene ID	Treatment groups						Gene ID	Treatment groups
Gadd45g	Ctrl-Sal	rNLS-Sal	rNLS-ASO				Gadd45g	Ctrl-Sal	rNLS-Sal	rNLS-ASO
	1.04536	0.831622	1.17338					0.699308	0.497925	1.02859
	0.720631	0.794067	0.722298					1.14393	1.4446	1.18427
	1.54471	1.05751	1.40023					1.17067	1.64035	1.52344
	1.0051	1.2605	1.10241					1.06486	1.05995	0.973105
Gene ID	Treatment groups						Gene ID	Treatment groups
Homx1	Ctrl-Sal	rNLS-Sal	rNLS-ASO				Homx1	Ctrl-Sal	rNLS-Sal	rNLS-ASO
	0.877011	1.41487	1.36352					1.01302	1.09076	1.32134
	0.877011	0.85106	1.27515					0.836246	1.12402	1.21588
	1.20358	1.22887	1.48865					1.0415	1.40965	1.22151
	1.28997	2.07628	2.11991					1.2357	1.40315	1.42273
Gene ID	Treatment groups						Gene ID	Treatment groups
Ccl12	Ctrl-Sal	rNLS-Sal	rNLS-ASO				Homx1	Ctrl-Sal	rNLS-Sal	rNLS-ASO
	1.04972	2.93494	8.7949					0.939523	7.78124	5.60481
	1.62826	4.66971	3.87268					1.01162	11.1838	8.32048
	0.997692	4.62675	4.36707					0.89296	5.29024	5.43897
	0.840896	9.25351	4.84557					1.1355	6.60397	6.72717
Gene ID	Treatment groups						Gene ID	Treatment groups
Il6	Ctrl-Sal	rNLS-Sal	rNLS-ASO				Il6	Ctrl-Sal	rNLS-Sal	rNLS-ASO
	1.13131	0.971307	1.32685					0.855002	0.739181	1.06486
	1.00556	1.0629	1.11832					1.2008	1.22321	1.46476
	1.14446	1.29954	1.65634					0.839344	2.49205	1.50943
	1.03383	1.68335	1.05312					1.18154	1.36983	0.973105
Gene ID	Treatment groups						Gene ID	Treatment groups
Ppp1r15a	Ctrl-Sal	rNLS-Sal	rNLS-ASO				Ppp1r15a	Ctrl-Sal	rNLS-Sal	rNLS-ASO
	0.824353	0.578879	0.717641					1.08172	1.12766	0.993093
	0.861347	0.776289	0.942567					0.950439	0.835088	1.18099
	1.17121	0.946932	1.11574					0.965936	1.29834	1.06437
	0.966829	1.14182	0.891722					1.02337	1.39797	1.3566
Gene ID	Treatment groups						Gene ID	Treatment groups
Ppp1r15a	Ctrl-Sal	rNLS-Sal	rNLS-ASO				Spliced Xbp1	Ctrl-Sal	rNLS-Sal	rNLS-ASO
	1.01819	0.911301	1.13761					0.918913	1.14182	1.35472
	0.919763	1.05897	1.21644					0.893785	1.28461	1.51012
	0.976709	1.14552	1.51152					1.18482	1.09278	1.19582
	1.20804	1.87818	1.57571					1.1235	1.55617	1.63732
